# Supplementary material for: Baleen whale inhalation variability revealed using animal-borne video tags
Source: PeerJ. 2022 Jul 20;10:e13724. doi: 10.7717/peerj.13724 (PMC9308462; doi:10.7717/peerj.13724)
Supplement: Supplemental Information 7 [file peerj-10-13724-s007.csv]

Animal	Breath_code	Frame_num	Time_value	Area	Surface_Num	Breath_type
Mn180607-44	S7I	1	0.042	293.0	1	Initial
Mn180607-44	S7I	2	0.108	308.0	1	Initial
Mn180607-44	S7I	3	0.175	218.0	1	Initial
Mn180607-44	S7I	4	0.242	270.0	1	Initial
Mn180607-44	S7I	5	0.309	334.0	1	Initial
Mn180607-44	S7I	6	0.375	416.0	1	Initial
Mn180607-44	S7I	7	0.442	404.0	1	Initial
Mn180607-44	S7I	8	0.509	390.0	1	Initial
Mn180607-44	S7I	9	0.576	368.0	1	Initial
Mn180607-44	S7I	10	0.642	347.0	1	Initial
Mn180607-44	S7I	11	0.709	254.0	1	Initial
Mn180607-44	S7I	12	0.776	304.0	1	Initial
Mn180607-44	S7I	13	0.843	282.0	1	Initial
Mn180607-44	S7I	14	0.909	259.0	1	Initial
Mn180607-44	S7M2	1	0.035	1029.0	1	Middle
Mn180607-44	S7M2	2	0.102	961.0	1	Middle
Mn180607-44	S7M2	3	0.169	1117.0	1	Middle
Mn180607-44	S7M2	4	0.236	971.0	1	Middle
Mn180607-44	S7M2	5	0.302	1004.0	1	Middle
Mn180607-44	S7M2	6	0.369	1128.0	1	Middle
Mn180607-44	S7M2	7	0.436	1069.0	1	Middle
Mn180607-44	S7M2	8	0.503	766.0	1	Middle
Mn180607-44	S7M2	9	0.569	673.0	1	Middle
Mn180607-44	S7M2	10	0.636	382.0	1	Middle
Mn180607-44	S7M2	11	0.703	370.0	1	Middle
Mn180607-44	S7M3	1	0.158	183.0	1	Middle
Mn180607-44	S7M3	2	0.225	375.0	1	Middle
Mn180607-44	S7M3	3	0.292	446.0	1	Middle
Mn180607-44	S7M3	4	0.359	549.0	1	Middle
Mn180607-44	S7M3	5	0.425	511.0	1	Middle
Mn180607-44	S7M3	6	0.492	379.0	1	Middle
Mn180607-44	S7M3	7	0.559	483.0	1	Middle
Mn180607-44	S7M3	8	0.626	321.0	1	Middle
Mn180607-44	S7M3	9	0.692	401.0	1	Middle
Mn180607-44	S7M3	10	0.759	356.0	1	Middle
Mn180607-44	S7M3	11	0.826	268.0	1	Middle
Mn180607-44	S7M3	12	0.893	233.0	1	Middle
Mn180607-44	S7M3	13	0.959	162.0	1	Middle
Mn180607-44	S7M3	14	1.026	104.0	1	Middle
Mn180607-44	S7M4	1	0.439	151.0	1	Middle
Mn180607-44	S7M4	2	0.506	201.0	1	Middle
Mn180607-44	S7M4	3	0.573	265.0	1	Middle
Mn180607-44	S7M4	4	0.64	329.0	1	Middle
Mn180607-44	S7M4	5	0.706	286.0	1	Middle
Mn180607-44	S7M4	6	0.773	277.0	1	Middle
Mn180607-44	S7M4	7	0.84	180.0	1	Middle
Mn180607-44	S7M4	8	0.907	32.0	1	Middle
Mn180607-44	S7M4	9	0.973	98.0	1	Middle
Mn180607-44	S7M4	10	1.04	146.0	1	Middle
Mn180607-44	S7M4	11	1.107	151.0	1	Middle
Mn180607-44	S7M4	12	1.174	81.0	1	Middle
Mn180607-44	S7M4	13	1.24	61.0	1	Middle
Mn180607-44	S7M4	14	1.307	180.0	1	Middle
Mn180607-44	S7M5	1	0.656	190.0	1	Middle
Mn180607-44	S7M5	2	0.722	241.0	1	Middle
Mn180607-44	S7M5	3	0.789	192.0	1	Middle
Mn180607-44	S7M5	4	0.856	147.0	1	Middle
Mn180607-44	S7M5	5	0.923	217.0	1	Middle
Mn180607-44	S7M5	6	0.989	252.0	1	Middle
Mn180607-44	S7M5	7	1.056	181.0	1	Middle
Mn180607-44	S7M5	8	1.123	208.0	1	Middle
Mn180607-44	S7M5	9	1.19	245.0	1	Middle
Mn180607-44	S7M5	10	1.256	306.0	1	Middle
Mn180607-44	S7M5	11	1.323	360.0	1	Middle
Mn180607-44	S7M5	12	1.39	349.0	1	Middle
Mn180607-44	S7M5	13	1.456	275.0	1	Middle
Mn180607-44	S7M5	14	1.523	321.0	1	Middle
Mn180607-44	S7M5	15	1.59	232.0	1	Middle
Mn180607-44	S7M6	1	0.206	579.0	1	Middle
Mn180607-44	S7M6	2	0.272	565.0	1	Middle
Mn180607-44	S7M6	3	0.339	599.0	1	Middle
Mn180607-44	S7M6	4	0.406	378.0	1	Middle
Mn180607-44	S7M6	5	0.472	601.0	1	Middle
Mn180607-44	S7M6	6	0.539	507.0	1	Middle
Mn180607-44	S7M6	7	0.606	398.0	1	Middle
Mn180607-44	S7M6	8	0.673	513.0	1	Middle
Mn180607-44	S7M6	9	0.739	435.0	1	Middle
Mn180607-44	S7M6	10	0.806	278.0	1	Middle
Mn180607-44	S7M6	11	0.873	293.0	1	Middle
Mn180607-44	S7M6	12	0.94	276.0	1	Middle
Mn180607-44	S7m7	1	0.186	408.0	1	Middle
Mn180607-44	S7m7	2	0.253	527.0	1	Middle
Mn180607-44	S7m7	3	0.32	520.0	1	Middle
Mn180607-44	S7m7	4	0.386	541.0	1	Middle
Mn180607-44	S7m7	5	0.453	498.0	1	Middle
Mn180607-44	S7m7	6	0.52	521.0	1	Middle
Mn180607-44	S7m7	7	0.587	408.0	1	Middle
Mn180607-44	S7m7	8	0.653	252.0	1	Middle
Mn180607-44	S7m7	9	0.72	269.0	1	Middle
Mn180607-44	S7m7	10	0.787	247.0	1	Middle
Mn180607-44	S7m7	11	0.854	276.0	1	Middle
Mn180607-44	S7m7	12	0.92	282.0	1	Middle
Mn180607-44	S7m7	13	0.987	164.0	1	Middle
Mn180607-44	S7m7	14	1.054	166.0	1	Middle
Mn180607-44	S7M8	1	0.499	290.0	1	Middle
Mn180607-44	S7M8	2	0.566	255.0	1	Middle
Mn180607-44	S7M8	3	0.633	224.0	1	Middle
Mn180607-44	S7M8	4	0.7	220.0	1	Middle
Mn180607-44	S7M8	5	0.766	223.0	1	Middle
Mn180607-44	S7M8	6	0.833	178.0	1	Middle
Mn180607-44	S7M8	7	0.9	256.0	1	Middle
Mn180607-44	S7M8	8	0.967	231.0	1	Middle
Mn180607-44	S7M8	9	1.033	197.0	1	Middle
Mn180607-44	S7M8	10	1.1	223.0	1	Middle
Mn180607-44	S7M8	11	1.167	202.0	1	Middle
Mn180607-44	S7M8	12	1.234	225.0	1	Middle
Mn180607-44	S7M8	13	1.3	252.0	1	Middle
Mn180607-44	S7M8	14	1.367	202.0	1	Middle
Mn180607-44	S7T	1	0.145	509.0	1	Terminal
Mn180607-44	S7T	2	0.212	542.0	1	Terminal
Mn180607-44	S7T	3	0.279	693.0	1	Terminal
Mn180607-44	S7T	4	0.346	878.0	1	Terminal
Mn180607-44	S7T	5	0.412	624.0	1	Terminal
Mn180607-44	S7T	6	0.479	702.0	1	Terminal
Mn180607-44	S7T	7	0.546	700.0	1	Terminal
Mn180607-44	S7T	8	0.613	802.0	1	Terminal
Mn180607-44	S7T	9	0.679	435.0	1	Terminal
Mn180607-44	S7T	10	0.746	570.0	1	Terminal
Mn180607-44	S7T	11	0.813	322.0	1	Terminal
Mn180607-44	S7T	12	0.88	212.0	1	Terminal
Mn180607-44	S7T	13	0.946	289.0	1	Terminal
Mn180607-44	S7T	14	1.013	278.0	1	Terminal
Mn180607-44	S7T	15	1.08	360.0	1	Terminal
Mn180607-44	S7T	16	1.146	568.0	1	Terminal
Mn180607-44	S7T	17	1.213	651.0	1	Terminal
Mn180607-44	S7T	18	1.28	630.0	1	Terminal
Mn180607-44	S7T	19	1.347	758.0	1	Terminal
Mn180607-44	S7T	20	1.413	854.0	1	Terminal
Mn180607-44	S7T	21	1.48	707.0	1	Terminal
Mn180607-44	S7T	22	1.547	793.0	1	Terminal
Mn180607-44	S7T	23	1.614	792.0	1	Terminal
Mn180607-44	S7T	24	1.68	803.0	1	Terminal
Mn180607-44	S8I*	1	0.25	261.0	2	Initial
Mn180607-44	S8I*	2	0.316	234.0	2	Initial
Mn180607-44	S8I*	3	0.383	231.0	2	Initial
Mn180607-44	S8I*	4	0.45	240.0	2	Initial
Mn180607-44	S8I*	5	0.517	128.0	2	Initial
Mn180607-44	S8I*	6	0.583	222.0	2	Initial
Mn180607-44	S8I*	7	0.65	285.0	2	Initial
Mn180607-44	S8I*	8	0.717	237.0	2	Initial
Mn180607-44	S8I*	9	0.783	337.0	2	Initial
Mn180607-44	S8I*	10	0.85	333.0	2	Initial
Mn180607-44	S8M1	1	0.233	191.0	2	Middle
Mn180607-44	S8M1	2	0.3	441.0	2	Middle
Mn180607-44	S8M1	3	0.367	369.0	2	Middle
Mn180607-44	S8M1	4	0.433	479.0	2	Middle
Mn180607-44	S8M1	5	0.5	485.0	2	Middle
Mn180607-44	S8M1	6	0.567	382.0	2	Middle
Mn180607-44	S8M1	7	0.634	373.0	2	Middle
Mn180607-44	S8M1	8	0.7	373.0	2	Middle
Mn180607-44	S8M1	9	0.767	429.0	2	Middle
Mn180607-44	S8M1	10	0.834	372.0	2	Middle
Mn180607-44	S8M1	11	0.901	192.0	2	Middle
Mn180607-44	S8M1	12	0.967	313.0	2	Middle
Mn180607-44	S8M1	13	1.034	302.0	2	Middle
Mn180607-44	S8M1	14	1.101	235.0	2	Middle
Mn180607-44	S8M2	1	0.45	274.0	2	Middle
Mn180607-44	S8M2	2	0.517	322.0	2	Middle
Mn180607-44	S8M2	3	0.584	353.0	2	Middle
Mn180607-44	S8M2	4	0.651	363.0	2	Middle
Mn180607-44	S8M2	5	0.717	262.0	2	Middle
Mn180607-44	S8M2	6	0.784	319.0	2	Middle
Mn180607-44	S8M2	7	0.851	261.0	2	Middle
Mn180607-44	S8M2	8	0.918	282.0	2	Middle
Mn180607-44	S8M2	9	0.984	267.0	2	Middle
Mn180607-44	S8M2	10	1.051	266.0	2	Middle
Mn180607-44	S8M2	11	1.118	217.0	2	Middle
Mn180607-44	S8M3*	1	0.766	268.0	2	Middle
Mn180607-44	S8M3*	2	0.832	319.0	2	Middle
Mn180607-44	S8M3*	3	0.899	557.0	2	Middle
Mn180607-44	S8M3*	4	0.966	558.0	2	Middle
Mn180607-44	S8M3*	5	1.033	692.0	2	Middle
Mn180607-44	S8M3*	6	1.099	652.0	2	Middle
Mn180607-44	S8M3*	7	1.166	634.0	2	Middle
Mn180607-44	S8M3*	8	1.233	561.0	2	Middle
Mn180607-44	S8M3*	9	1.3	586.0	2	Middle
Mn180607-44	S8M3*	10	1.366	597.0	2	Middle
Mn180607-44	S8M3*	11	1.433	385.0	2	Middle
Mn180607-44	S8M3*	12	1.5	427.0	2	Middle
Mn180607-44	S8M3*	13	1.567	245.0	2	Middle
Mn180607-44	S8M4	1	0.583	343.0	2	Middle
Mn180607-44	S8M4	2	0.649	321.0	2	Middle
Mn180607-44	S8M4	3	0.716	468.0	2	Middle
Mn180607-44	S8M4	4	0.783	533.0	2	Middle
Mn180607-44	S8M4	5	0.85	389.0	2	Middle
Mn180607-44	S8M4	6	0.916	390.0	2	Middle
Mn180607-44	S8M4	7	0.983	246.0	2	Middle
Mn180607-44	S8M4	8	1.05	362.0	2	Middle
Mn180607-44	S8M4	9	1.116	338.0	2	Middle
Mn180607-44	S8M4	10	1.183	338.0	2	Middle
Mn180607-44	S8M5	1	0.763	273.0	2	Middle
Mn180607-44	S8M5	2	0.83	271.0	2	Middle
Mn180607-44	S8M5	3	0.897	411.0	2	Middle
Mn180607-44	S8M5	4	0.997	634.0	2	Middle
Mn180607-44	S8M5	5	1.064	613.0	2	Middle
Mn180607-44	S8M5	6	1.13	631.0	2	Middle
Mn180607-44	S8M5	7	1.197	696.0	2	Middle
Mn180607-44	S8M5	8	1.264	655.0	2	Middle
Mn180607-44	S8M5	9	1.331	579.0	2	Middle
Mn180607-44	S8M5	10	1.397	498.0	2	Middle
Mn180607-44	S8M5	11	1.464	414.0	2	Middle
Mn180607-44	S8M5	12	1.531	245.0	2	Middle
Mn180607-44	S8M5	13	1.598	199.0	2	Middle
Mn180607-44	S8M6	1	0.212	395.0	2	Middle
Mn180607-44	S8M6	2	0.279	544.0	2	Middle
Mn180607-44	S8M6	3	0.346	521.0	2	Middle
Mn180607-44	S8M6	4	0.412	309.0	2	Middle
Mn180607-44	S8M6	5	0.479	208.0	2	Middle
Mn180607-44	S8M6	6	0.546	170.0	2	Middle
Mn180607-44	S8M6	7	0.613	107.0	2	Middle
Mn180607-44	S8M7	1	0.261	265.0	2	Middle
Mn180607-44	S8M7	2	0.327	333.0	2	Middle
Mn180607-44	S8M7	3	0.394	360.0	2	Middle
Mn180607-44	S8M7	4	0.461	229.0	2	Middle
Mn180607-44	S8M7	5	0.528	196.0	2	Middle
Mn180607-44	S8M7	6	0.594	299.0	2	Middle
Mn180607-44	S8M7	7	0.661	186.0	2	Middle
Mn180607-44	S8M7	8	0.728	142.0	2	Middle
Mn180607-44	S8M7	9	0.794	133.0	2	Middle
Mn180607-44	S8M7	10	0.861	220.0	2	Middle
Mn180607-44	S8M7	11	0.928	158.0	2	Middle
Mn180607-44	S8M7	12	0.995	70.0	2	Middle
Mn180607-44	S8M8	1	0.609	193.0	2	Middle
Mn180607-44	S8M8	2	0.676	275.0	2	Middle
Mn180607-44	S8M8	3	0.743	242.0	2	Middle
Mn180607-44	S8M8	4	0.809	150.0	2	Middle
Mn180607-44	S8M8	5	0.876	194.0	2	Middle
Mn180607-44	S8M8	6	0.943	150.0	2	Middle
Mn180607-44	S8M8	7	1.01	158.0	2	Middle
Mn180607-44	S8M8	8	1.076	196.0	2	Middle
Mn180607-44	S8M8	9	1.143	228.0	2	Middle
Mn180607-44	S8M8	10	1.21	162.0	2	Middle
Mn180607-44	S8M8	11	1.277	125.0	2	Middle
Mn180607-44	S8M9*	1	0.255	332.0	2	Middle
Mn180607-44	S8M9*	2	0.322	289.0	2	Middle
Mn180607-44	S8M9*	3	0.389	228.0	2	Middle
Mn180607-44	S8M9*	4	0.455	263.0	2	Middle
Mn180607-44	S8M9*	5	0.522	239.0	2	Middle
Mn180607-44	S8M9*	6	0.589	186.0	2	Middle
Mn180607-44	S8M9*	7	0.656	158.0	2	Middle
Mn180607-44	S8M9*	8	0.722	188.0	2	Middle
Mn180607-44	S8T*	1	0.27	349.0	2	Terminal
Mn180607-44	S8T*	2	0.337	358.0	2	Terminal
Mn180607-44	S8T*	3	0.404	452.0	2	Terminal
Mn180607-44	S8T*	4	0.47	558.0	2	Terminal
Mn180607-44	S8T*	5	0.537	633.0	2	Terminal
Mn180607-44	S8T*	6	0.604	656.0	2	Terminal
Mn180607-44	S8T*	7	0.671	638.0	2	Terminal
Mn180607-44	S8T*	8	0.737	731.0	2	Terminal
Mn180607-44	S8T*	9	0.804	720.0	2	Terminal
Mn180607-44	S8T*	10	0.871	783.0	2	Terminal
Mn180607-44	S8T*	11	0.938	714.0	2	Terminal
Mn180607-44	S8T*	12	1.004	630.0	2	Terminal
Mn180607-44	S8T*	13	1.071	619.0	2	Terminal
Mn180607-44	S8T*	14	1.138	734.0	2	Terminal
Mn180607-44	S8T*	15	1.205	585.0	2	Terminal
Mn180607-44	S8T*	16	1.271	648.0	2	Terminal
Mn180607-44	S8T*	17	1.338	530.0	2	Terminal
Mn180607-44	S8T*	18	1.405	453.0	2	Terminal
Mn180607-44	S8T*	19	1.471	321.0	2	Terminal
Mn180607-44	S8T*	20	1.905	383.0	2	Terminal
Mn180607-44	S8T*	21	1.972	418.0	2	Terminal
Mn180607-44	S8T*	22	1.039	383.0	2	Terminal
Mn180607-44	S8T*	23	1.105	323.0	2	Terminal
Mn180607-44	S8T*	24	1.172	240.0	2	Terminal
Mn180607-44	S8T*	25	1.239	203.0	2	Terminal
Mn180607-44	S8T*	26	1.306	137.0	2	Terminal
Mn180607-44	S8T*	27	1.372	144.0	2	Terminal
Mn180607-44	S9I	1	0.415	100.0	3	Initial
Mn180607-44	S9I	2	0.481	129.0	3	Initial
Mn180607-44	S9I	3	0.548	155.0	3	Initial
Mn180607-44	S9I	4	0.615	163.0	3	Initial
Mn180607-44	S9I	5	0.682	202.0	3	Initial
Mn180607-44	S9I	6	0.748	230.0	3	Initial
Mn180607-44	S9I	7	0.815	268.0	3	Initial
Mn180607-44	S9I	8	0.882	195.0	3	Initial
Mn180607-44	S9I	9	0.949	143.0	3	Initial
Mn180607-44	S9I	10	1.015	182.0	3	Initial
Mn180607-44	S9I	11	1.082	133.0	3	Initial
Mn180607-44	S9I	12	1.149	150.0	3	Initial
Mn180607-44	S9I	13	1.216	68.0	3	Initial
Mn180607-44	S9M1	1	0.298	266.0	3	Middle
Mn180607-44	S9M1	2	0.365	269.0	3	Middle
Mn180607-44	S9M1	3	0.432	298.0	3	Middle
Mn180607-44	S9M1	4	0.498	290.0	3	Middle
Mn180607-44	S9M1	5	0.565	304.0	3	Middle
Mn180607-44	S9M1	6	0.632	254.0	3	Middle
Mn180607-44	S9M1	7	0.699	319.0	3	Middle
Mn180607-44	S9M1	8	0.765	225.0	3	Middle
Mn180607-44	S9M1	9	0.832	290.0	3	Middle
Mn180607-44	S9M1	10	0.899	268.0	3	Middle
Mn180607-44	S9M1	11	0.966	223.0	3	Middle
Mn180607-44	S9M1	12	1.032	216.0	3	Middle
Mn180607-44	S9M1	13	1.099	175.0	3	Middle
Mn180607-44	S9M1	14	1.166	206.0	3	Middle
Mn180607-44	S9M1	15	1.233	142.0	3	Middle
Mn180607-44	S9M2	1	0.777	241.0	3	Middle
Mn180607-44	S9M2	2	0.844	329.0	3	Middle
Mn180607-44	S9M2	3	0.911	439.0	3	Middle
Mn180607-44	S9M2	4	0.978	336.0	3	Middle
Mn180607-44	S9M2	5	1.044	328.0	3	Middle
Mn180607-44	S9M2	6	1.111	326.0	3	Middle
Mn180607-44	S9M2	7	1.178	230.0	3	Middle
Mn180607-44	S9M2	8	1.245	285.0	3	Middle
Mn180607-44	S9M2	9	1.311	271.0	3	Middle
Mn180607-44	S9M2	10	1.378	272.0	3	Middle
Mn180607-44	S9M2	11	1.445	210.0	3	Middle
Mn180607-44	S9M2	12	1.512	186.0	3	Middle
Mn180607-44	S9M2	13	1.578	224.0	3	Middle
Mn180607-44	S9M2	14	1.645	192.0	3	Middle
Mn180607-44	S9M3	1	0.893	247.0	3	Middle
Mn180607-44	S9M3	2	0.959	221.0	3	Middle
Mn180607-44	S9M3	3	1.026	311.0	3	Middle
Mn180607-44	S9M3	4	1.093	225.0	3	Middle
Mn180607-44	S9M3	5	1.159	171.0	3	Middle
Mn180607-44	S9M3	6	1.226	262.0	3	Middle
Mn180607-44	S9M3	7	1.293	249.0	3	Middle
Mn180607-44	S9M3	8	1.36	278.0	3	Middle
Mn180607-44	S9M3	9	1.426	224.0	3	Middle
Mn180607-44	S9M3	10	1.493	257.0	3	Middle
Mn180607-44	S9M3	11	1.56	235.0	3	Middle
Mn180607-44	S9M3	12	1.627	164.0	3	Middle
Mn180607-44	S9M3	13	1.693	359.0	3	Middle
Mn180607-44	S9M3	14	1.76	202.0	3	Middle
Mn180607-44	S9M4*	1	0.406	223.0	3	Middle
Mn180607-44	S9M4*	2	0.473	277.0	3	Middle
Mn180607-44	S9M4*	3	0.54	412.0	3	Middle
Mn180607-44	S9M4*	4	0.606	545.0	3	Middle
Mn180607-44	S9M4*	5	0.673	451.0	3	Middle
Mn180607-44	S9M4*	6	0.74	399.0	3	Middle
Mn180607-44	S9M4*	7	0.806	405.0	3	Middle
Mn180607-44	S9M4*	8	0.873	392.0	3	Middle
Mn180607-44	S9M4*	9	0.94	352.0	3	Middle
Mn180607-44	S9M4*	10	1.007	374.0	3	Middle
Mn180607-44	S9M4*	11	1.073	295.0	3	Middle
Mn180607-44	S9M4*	12	1.14	390.0	3	Middle
Mn180607-44	S9M4*	13	1.207	252.0	3	Middle
Mn180607-44	S9M4*	14	1.274	292.0	3	Middle
Mn180607-44	S9M4*	15	1.34	193.0	3	Middle
Mn180607-44	S9M4*	16	1.407	119.0	3	Middle
Mn180607-44	S9M5	1	0.487	192.0	3	Middle
Mn180607-44	S9M5	2	0.554	185.0	3	Middle
Mn180607-44	S9M5	3	0.62	269.0	3	Middle
Mn180607-44	S9M5	4	0.687	365.0	3	Middle
Mn180607-44	S9M5	5	0.754	262.0	3	Middle
Mn180607-44	S9M5	6	0.82	217.0	3	Middle
Mn180607-44	S9M5	7	0.887	260.0	3	Middle
Mn180607-44	S9M5	8	0.954	231.0	3	Middle
Mn180607-44	S9M5	9	1.021	164.0	3	Middle
Mn180607-44	S9M5	10	1.087	126.0	3	Middle
Mn180607-44	S9M5	11	1.154	124.0	3	Middle
Mn180607-44	S9M5	12	1.221	173.0	3	Middle
Mn180607-44	S9M5	13	1.288	232.0	3	Middle
Mn180607-44	S9M5	14	1.354	109.0	3	Middle
Mn180607-44	S9M6	1	0.434	205.0	3	Middle
Mn180607-44	S9M6	2	0.501	216.0	3	Middle
Mn180607-44	S9M6	3	0.568	233.0	3	Middle
Mn180607-44	S9M6	4	0.634	299.0	3	Middle
Mn180607-44	S9M6	5	0.701	327.0	3	Middle
Mn180607-44	S9M6	6	0.768	266.0	3	Middle
Mn180607-44	S9M6	7	0.835	205.0	3	Middle
Mn180607-44	S9M6	8	0.901	191.0	3	Middle
Mn180607-44	S9M6	9	0.968	129.0	3	Middle
Mn180607-44	S9M6	10	1.035	126.0	3	Middle
Mn180607-44	S9M6	11	1.101	102.0	3	Middle
Mn180607-44	S9M6	12	1.168	133.0	3	Middle
Mn180607-44	S9M6	13	1.235	283.0	3	Middle
Mn180607-44	S9M7*	1	0.75	247.0	3	Middle
Mn180607-44	S9M7*	2	0.817	264.0	3	Middle
Mn180607-44	S9M7*	3	0.884	215.0	3	Middle
Mn180607-44	S9M7*	4	0.951	331.0	3	Middle
Mn180607-44	S9M7*	5	1.017	343.0	3	Middle
Mn180607-44	S9M7*	6	1.084	368.0	3	Middle
Mn180607-44	S9M7*	7	1.151	296.0	3	Middle
Mn180607-44	S9M7*	8	1.218	277.0	3	Middle
Mn180607-44	S9M7*	9	1.284	237.0	3	Middle
Mn180607-44	S9M7*	10	1.351	248.0	3	Middle
Mn180607-44	S9M7*	11	1.418	198.0	3	Middle
Mn180607-44	S9M7*	12	1.484	301.0	3	Middle
Mn180607-44	S9M7*	13	1.551	150.0	3	Middle
Mn180607-44	S9M8	1	0.402	226.0	3	Middle
Mn180607-44	S9M8	2	0.469	214.0	3	Middle
Mn180607-44	S9M8	3	0.536	297.0	3	Middle
Mn180607-44	S9M8	4	0.603	323.0	3	Middle
Mn180607-44	S9M8	5	0.669	274.0	3	Middle
Mn180607-44	S9M8	6	0.736	170.0	3	Middle
Mn180607-44	S9M8	7	0.803	155.0	3	Middle
Mn180607-44	S9M8	8	0.87	185.0	3	Middle
Mn180607-44	S9M8	9	0.936	142.0	3	Middle
Mn180607-44	S9M8	10	1.003	240.0	3	Middle
Mn180607-44	S9M8	11	1.07	181.0	3	Middle
Mn180607-44	S9M8	12	1.136	183.0	3	Middle
Mn180607-44	S9M9*	1	0.153	156.0	3	Middle
Mn180607-44	S9M9*	2	0.22	172.0	3	Middle
Mn180607-44	S9M9*	3	0.287	282.0	3	Middle
Mn180607-44	S9M9*	4	0.354	252.0	3	Middle
Mn180607-44	S9M9*	5	0.42	196.0	3	Middle
Mn180607-44	S9M9*	6	0.487	239.0	3	Middle
Mn180607-44	S9M9*	7	0.554	213.0	3	Middle
Mn180607-44	S9M9*	8	0.621	167.0	3	Middle
Mn180607-44	S9M9*	9	0.687	254.0	3	Middle
Mn180607-44	S9M9*	10	0.754	204.0	3	Middle
Mn180607-44	S9M9*	11	0.821	167.0	3	Middle
Mn180607-44	S9M9*	12	0.888	201.0	3	Middle
Mn180607-44	S9m10	1	0.107	147.0	3	Middle
Mn180607-44	S9m10	2	0.174	208.0	3	Middle
Mn180607-44	S9m10	3	0.24	236.0	3	Middle
Mn180607-44	S9m10	4	0.307	226.0	3	Middle
Mn180607-44	S9m10	5	0.374	219.0	3	Middle
Mn180607-44	S9m10	6	0.44	205.0	3	Middle
Mn180607-44	S9m10	7	0.507	173.0	3	Middle
Mn180607-44	S9m10	8	0.574	167.0	3	Middle
Mn180607-44	S9m10	9	0.641	150.0	3	Middle
Mn180607-44	S9m10	10	0.707	138.0	3	Middle
Mn180607-44	S9m10	11	0.774	191.0	3	Middle
Mn180607-44	S9m10	12	0.841	145.0	3	Middle
Mn180607-44	S9m10	13	0.908	146.0	3	Middle
Mn180607-44	S9M11	1	0.79	186.0	3	Middle
Mn180607-44	S9M11	2	0.857	193.0	3	Middle
Mn180607-44	S9M11	3	0.924	244.0	3	Middle
Mn180607-44	S9M11	4	0.99	284.0	3	Middle
Mn180607-44	S9M11	5	1.057	387.0	3	Middle
Mn180607-44	S9M11	6	1.124	367.0	3	Middle
Mn180607-44	S9M11	7	1.191	252.0	3	Middle
Mn180607-44	S9M11	8	1.257	171.0	3	Middle
Mn180607-44	S9M11	9	1.324	327.0	3	Middle
Mn180607-44	S9M11	10	1.391	313.0	3	Middle
Mn180607-44	S9M11	11	1.457	243.0	3	Middle
Mn180607-44	S9M11	12	1.524	215.0	3	Middle
Mn180607-44	S9M11	13	1.591	161.0	3	Middle
Mn180607-44	S9M11	14	1.658	104.0	3	Middle
Mn180607-44	S9M12	1	0.54	174.0	3	Middle
Mn180607-44	S9M12	2	0.607	246.0	3	Middle
Mn180607-44	S9M12	3	0.674	243.0	3	Middle
Mn180607-44	S9M12	4	0.74	264.0	3	Middle
Mn180607-44	S9M12	5	0.807	249.0	3	Middle
Mn180607-44	S9M12	6	0.874	156.0	3	Middle
Mn180607-44	S9M12	7	0.941	224.0	3	Middle
Mn180607-44	S9M12	8	1.007	147.0	3	Middle
Mn180607-44	S9M12	9	1.074	130.0	3	Middle
Mn180607-44	S9M12	10	1.141	101.0	3	Middle
Mn180607-44	S9M12	11	1.208	119.0	3	Middle
Mn180607-44	S9M12	12	1.274	93.0	3	Middle
Mn180607-44	S9M12	13	1.341	121.0	3	Middle
Mn180607-44	S9M12	14	1.408	86.0	3	Middle
Mn180607-44	S9M13	1	0.393	199.0	3	Middle
Mn180607-44	S9M13	2	0.46	207.0	3	Middle
Mn180607-44	S9M13	3	0.527	260.0	3	Middle
Mn180607-44	S9M13	4	0.594	204.0	3	Middle
Mn180607-44	S9M13	5	0.66	234.0	3	Middle
Mn180607-44	S9M13	6	0.727	189.0	3	Middle
Mn180607-44	S9M13	7	0.794	155.0	3	Middle
Mn180607-44	S9M13	8	0.861	144.0	3	Middle
Mn180607-44	S9M13	9	0.927	136.0	3	Middle
Mn180607-44	S9M13	10	0.994	85.0	3	Middle
Mn180607-44	S9M14*	1	0.913	131.0	3	Middle
Mn180607-44	S9M14*	2	0.98	164.0	3	Middle
Mn180607-44	S9M14*	3	1.046	228.0	3	Middle
Mn180607-44	S9M14*	4	1.113	290.0	3	Middle
Mn180607-44	S9M14*	5	1.18	239.0	3	Middle
Mn180607-44	S9M14*	6	1.247	188.0	3	Middle
Mn180607-44	S9M14*	7	1.313	215.0	3	Middle
Mn180607-44	S9M14*	8	1.38	184.0	3	Middle
Mn180607-44	S9M14*	9	1.447	75.0	3	Middle
Mn180607-44	S9T	1	0.599	244.0	3	Terminal
Mn180607-44	S9T	2	0.666	425.0	3	Terminal
Mn180607-44	S9T	3	0.733	521.0	3	Terminal
Mn180607-44	S9T	4	0.799	676.0	3	Terminal
Mn180607-44	S9T	5	0.866	678.0	3	Terminal
Mn180607-44	S9T	6	0.933	761.0	3	Terminal
Mn180607-44	S9T	7	1.0	568.0	3	Terminal
Mn180607-44	S9T	8	1.066	694.0	3	Terminal
Mn180607-44	S9T	9	1.133	778.0	3	Terminal
Mn180607-44	S9T	10	1.2	721.0	3	Terminal
Mn180607-44	S9T	11	1.267	761.0	3	Terminal
Mn180607-44	S9T	12	1.333	634.0	3	Terminal
Mn180607-44	S9T	13	1.4	655.0	3	Terminal
Mn180607-44	S9T	14	1.467	656.0	3	Terminal
Mn180607-44	S9T	15	1.534	553.0	3	Terminal
Mn180607-44	S9T	16	1.6	530.0	3	Terminal
Mn180607-44	S9T	17	1.667	510.0	3	Terminal
Mn180607-44	S9T	18	1.734	339.0	3	Terminal
Mn180607-44	S9T	19	1.8	234.0	3	Terminal
Mn180607-44	S9T	20	1.867	134.0	3	Terminal
Mn180607-44	S9T	21	1.934	180.0	3	Terminal
Mn180607-44	S9T	22	2.001	377.0	3	Terminal
Mn180607-44	S9T	23	2.067	445.0	3	Terminal
Mn180607-44	S9T	24	2.134	425.0	3	Terminal
Mn180607-44	S9T	25	2.201	240.0	3	Terminal
Mn180607-44	S10I	1	0.588	130.0	4	Initial
Mn180607-44	S10I	2	0.655	228.0	4	Initial
Mn180607-44	S10I	3	0.722	175.0	4	Initial
Mn180607-44	S10I	4	0.788	164.0	4	Initial
Mn180607-44	S10I	5	0.855	248.0	4	Initial
Mn180607-44	S10I	6	0.922	249.0	4	Initial
Mn180607-44	S10I	7	0.989	175.0	4	Initial
Mn180607-44	S10I	8	1.055	140.0	4	Initial
Mn180607-44	S10I	9	1.122	190.0	4	Initial
Mn180607-44	S10I	10	1.189	202.0	4	Initial
Mn180607-44	S10I	11	1.256	172.0	4	Initial
Mn180607-44	S10I	12	1.322	200.0	4	Initial
Mn180607-44	S10M1	1	0.505	142.0	4	Middle
Mn180607-44	S10M1	2	0.572	250.0	4	Middle
Mn180607-44	S10M1	3	0.639	229.0	4	Middle
Mn180607-44	S10M1	4	0.705	326.0	4	Middle
Mn180607-44	S10M1	5	0.772	338.0	4	Middle
Mn180607-44	S10M1	6	0.839	246.0	4	Middle
Mn180607-44	S10M1	7	0.906	231.0	4	Middle
Mn180607-44	S10M1	8	0.972	228.0	4	Middle
Mn180607-44	S10M1	9	1.039	252.0	4	Middle
Mn180607-44	S10M1	10	1.106	206.0	4	Middle
Mn180607-44	S10M1	11	1.173	168.0	4	Middle
Mn180607-44	S10M1	12	1.239	129.0	4	Middle
Mn180607-44	S10M1	13	1.306	126.0	4	Middle
Mn180607-44	S10M1	14	1.373	77.0	4	Middle
Mn180607-44	S10M2	1	0.785	123.0	4	Middle
Mn180607-44	S10M2	2	0.852	146.0	4	Middle
Mn180607-44	S10M2	3	0.919	301.0	4	Middle
Mn180607-44	S10M2	4	0.985	401.0	4	Middle
Mn180607-44	S10M2	5	1.052	449.0	4	Middle
Mn180607-44	S10M2	6	1.119	476.0	4	Middle
Mn180607-44	S10M2	7	1.186	420.0	4	Middle
Mn180607-44	S10M2	8	1.252	350.0	4	Middle
Mn180607-44	S10M2	9	1.319	361.0	4	Middle
Mn180607-44	S10M2	10	1.386	320.0	4	Middle
Mn180607-44	S10M2	11	1.452	369.0	4	Middle
Mn180607-44	S10M2	12	1.519	280.0	4	Middle
Mn180607-44	S10M2	13	1.586	340.0	4	Middle
Mn180607-44	S10M2	14	1.653	230.0	4	Middle
Mn180607-44	S10M2	15	1.719	325.0	4	Middle
Mn180607-44	S10M2	16	1.786	285.0	4	Middle
Mn180607-44	S10M3	1	0.869	149.0	4	Middle
Mn180607-44	S10M3	2	0.936	184.0	4	Middle
Mn180607-44	S10M3	3	1.002	195.0	4	Middle
Mn180607-44	S10M3	4	1.069	275.0	4	Middle
Mn180607-44	S10M3	5	1.136	129.0	4	Middle
Mn180607-44	S10M3	6	1.203	254.0	4	Middle
Mn180607-44	S10M3	7	1.269	305.0	4	Middle
Mn180607-44	S10M3	8	1.336	201.0	4	Middle
Mn180607-44	S10M3	9	1.403	204.0	4	Middle
Mn180607-44	S10M3	10	1.469	256.0	4	Middle
Mn180607-44	S10M3	11	1.536	289.0	4	Middle
Mn180607-44	S10M3	12	1.603	386.0	4	Middle
Mn180607-44	S10M3	13	1.67	279.0	4	Middle
Mn180607-44	S10M3	14	1.736	422.0	4	Middle
Mn180607-44	S10M3	15	1.803	399.0	4	Middle
Mn180607-44	S10M3	16	1.87	229.0	4	Middle
Mn180607-44	S10T	1	0.121	267.0	5	Initial
Mn180607-44	S10T	2	0.188	560.0	5	Initial
Mn180607-44	S10T	3	0.255	645.0	5	Initial
Mn180607-44	S10T	4	0.322	657.0	5	Initial
Mn180607-44	S10T	5	0.388	615.0	5	Initial
Mn180607-44	S10T	6	0.455	674.0	5	Initial
Mn180607-44	S10T	7	0.522	680.0	5	Initial
Mn180607-44	S10T	8	0.589	590.0	5	Initial
Mn180607-44	S10T	9	0.655	616.0	5	Initial
Mn180607-44	S10T	10	0.722	668.0	5	Initial
Mn180607-44	S10T	11	0.789	534.0	5	Initial
Mn180607-44	S10T	12	0.856	471.0	5	Initial
Mn180607-44	S10T	13	0.922	470.0	5	Initial
Mn180607-44	S10T	14	0.989	455.0	5	Initial
Mn180607-44	S10T	15	1.056	483.0	5	Initial
Mn180607-44	S10T	16	1.122	377.0	5	Initial
Mn180607-44	S10T	17	1.189	319.0	5	Initial
Mn180607-44	S10T	18	1.256	258.0	5	Initial
Mn180607-44	S10T	19	1.323	253.0	5	Initial
Mn180607-44	S10T	20	1.389	168.0	5	Initial
Mn180607-44	S10T	21	1.456	70.0	5	Initial
Mn180607-44	S11I	1	0.658	79.0	5	Middle
Mn180607-44	S11I	2	0.724	171.0	5	Middle
Mn180607-44	S11I	3	0.791	137.0	5	Middle
Mn180607-44	S11I	4	0.858	132.0	5	Middle
Mn180607-44	S11I	5	0.925	194.0	5	Middle
Mn180607-44	S11I	6	0.991	119.0	5	Middle
Mn180607-44	S11I	7	1.058	129.0	5	Middle
Mn180607-44	S11I	8	1.125	136.0	5	Middle
Mn180607-44	S11I	9	1.192	156.0	5	Middle
Mn180607-44	S11I	10	1.258	183.0	5	Middle
Mn180607-44	S11I	11	1.325	182.0	5	Middle
Mn180607-44	S11I	12	1.392	193.0	5	Middle
Mn180607-44	S11I	13	1.458	151.0	5	Middle
Mn180607-44	S11I	14	1.525	141.0	5	Middle
Mn180607-44	S11m1	1	0.742	174.0	5	Middle
Mn180607-44	S11m1	2	0.809	267.0	5	Middle
Mn180607-44	S11m1	3	0.876	288.0	5	Middle
Mn180607-44	S11m1	4	0.943	265.0	5	Middle
Mn180607-44	S11m1	5	1.009	181.0	5	Middle
Mn180607-44	S11m1	6	1.076	164.0	5	Middle
Mn180607-44	S11m1	7	1.143	227.0	5	Middle
Mn180607-44	S11m1	8	1.21	234.0	5	Middle
Mn180607-44	S11m1	9	1.276	189.0	5	Middle
Mn180607-44	S11m1	10	1.343	189.0	5	Middle
Mn180607-44	S11m1	11	1.41	209.0	5	Middle
Mn180607-44	S11m1	12	1.476	217.0	5	Middle
Mn180607-44	S11m1	13	1.543	118.0	5	Middle
Mn180607-44	S11m1	14	1.61	122.0	5	Middle
Mn180607-44	S11M2	1	0.259	130.0	5	Middle
Mn180607-44	S11M2	2	0.326	183.0	5	Middle
Mn180607-44	S11M2	3	0.392	197.0	5	Middle
Mn180607-44	S11M2	4	0.459	263.0	5	Middle
Mn180607-44	S11M2	5	0.526	258.0	5	Middle
Mn180607-44	S11M2	6	0.593	239.0	5	Middle
Mn180607-44	S11M2	7	0.659	309.0	5	Middle
Mn180607-44	S11M2	8	0.726	239.0	5	Middle
Mn180607-44	S11M2	9	0.793	243.0	5	Middle
Mn180607-44	S11M2	10	0.86	206.0	5	Middle
Mn180607-44	S11M2	11	0.926	248.0	5	Middle
Mn180607-44	S11M2	12	0.993	170.0	5	Middle
Mn180607-44	S11M2	13	1.06	140.0	5	Middle
Mn180607-44	S11M2	14	1.126	126.0	5	Middle
Mn180607-44	S11T	1	0.105	408.0	5	Terminal
Mn180607-44	S11T	2	0.172	607.0	5	Terminal
Mn180607-44	S11T	3	0.239	644.0	5	Terminal
Mn180607-44	S11T	4	0.305	710.0	5	Terminal
Mn180607-44	S11T	5	0.372	698.0	5	Terminal
Mn180607-44	S11T	6	0.439	612.0	5	Terminal
Mn180607-44	S11T	7	0.506	659.0	5	Terminal
Mn180607-44	S11T	8	0.572	695.0	5	Terminal
Mn180607-44	S11T	9	0.639	757.0	5	Terminal
Mn180607-44	S11T	10	0.706	756.0	5	Terminal
Mn180607-44	S11T	11	0.772	601.0	5	Terminal
Mn180607-44	S11T	12	0.839	706.0	5	Terminal
Mn180607-44	S11T	13	0.906	682.0	5	Terminal
Mn180607-44	S11T	14	0.973	678.0	5	Terminal
Mn180607-44	S11T	15	1.039	754.0	5	Terminal
Mn180607-44	S11T	16	1.106	705.0	5	Terminal
Mn180607-44	S11T	17	1.173	623.0	5	Terminal
Mn180607-44	S11T	18	1.24	661.0	5	Terminal
Mn180607-44	S11T	19	1.306	628.0	5	Terminal
Mn180607-44	S11T	20	1.373	701.0	5	Terminal
Mn180607-44	S11T	21	1.44	707.0	5	Terminal
Mn180607-44	S11T	22	1.507	761.0	5	Terminal
Mn180607-44	S11T	23	1.573	694.0	5	Terminal
Mn180607-44	S11T	24	1.64	578.0	5	Terminal
Mn180607-44	S11T	25	1.707	595.0	5	Terminal
Mn180607-44	S11T	26	1.773	401.0	5	Terminal
Mn180607-44	S12I*	1	0.451	106.0	6	Initial
Mn180607-44	S12I*	2	0.518	105.0	6	Initial
Mn180607-44	S12I*	3	0.585	156.0	6	Initial
Mn180607-44	S12I*	4	0.652	321.0	6	Initial
Mn180607-44	S12I*	5	0.718	261.0	6	Initial
Mn180607-44	S12I*	6	0.785	300.0	6	Initial
Mn180607-44	S12I*	7	0.852	280.0	6	Initial
Mn180607-44	S12I*	8	0.919	341.0	6	Initial
Mn180607-44	S12I*	9	0.985	309.0	6	Initial
Mn180607-44	S12I*	10	1.052	393.0	6	Initial
Mn180607-44	S12I*	11	1.119	302.0	6	Initial
Mn180607-44	S12I*	12	1.186	341.0	6	Initial
Mn180607-44	S12M1	1	0.796	273.0	6	Middle
Mn180607-44	S12M1	2	0.863	305.0	6	Middle
Mn180607-44	S12M1	3	0.93	379.0	6	Middle
Mn180607-44	S12M1	4	0.996	432.0	6	Middle
Mn180607-44	S12M1	5	1.063	475.0	6	Middle
Mn180607-44	S12M1	6	1.13	329.0	6	Middle
Mn180607-44	S12M1	7	1.197	464.0	6	Middle
Mn180607-44	S12M1	8	1.263	432.0	6	Middle
Mn180607-44	S12M1	9	1.33	406.0	6	Middle
Mn180607-44	S12M1	10	1.397	322.0	6	Middle
Mn180607-44	S12M1	11	1.463	435.0	6	Middle
Mn180607-44	S12M1	12	1.53	376.0	6	Middle
Mn180607-44	S12M1	13	1.597	305.0	6	Middle
Mn180607-44	S12M1	14	1.664	264.0	6	Middle
Mn180607-44	S12M1	15	1.73	213.0	6	Middle
Mn180607-44	S12M1	16	1.797	80.0	6	Middle
Mn180607-44	S12M2	1	0.14	175.0	6	Middle
Mn180607-44	S12M2	2	0.207	291.0	6	Middle
Mn180607-44	S12M2	3	0.273	435.0	6	Middle
Mn180607-44	S12M2	4	0.34	404.0	6	Middle
Mn180607-44	S12M2	5	0.407	318.0	6	Middle
Mn180607-44	S12M2	6	0.473	395.0	6	Middle
Mn180607-44	S12M2	7	0.54	427.0	6	Middle
Mn180607-44	S12M2	8	0.607	413.0	6	Middle
Mn180607-44	S12M2	9	0.674	436.0	6	Middle
Mn180607-44	S12M2	10	0.74	312.0	6	Middle
Mn180607-44	S12M2	11	0.807	346.0	6	Middle
Mn180607-44	S12M2	12	0.874	342.0	6	Middle
Mn180607-44	S12M2	13	0.941	278.0	6	Middle
Mn180607-44	S12M2	14	1.007	267.0	6	Middle
Mn180607-44	S12M2	15	1.074	107.0	6	Middle
Mn180607-44	S12T	1	0.984	320.0	6	Terminal
Mn180607-44	S12T	2	1.051	401.0	6	Terminal
Mn180607-44	S12T	3	1.117	761.0	6	Terminal
Mn180607-44	S12T	4	1.184	928.0	6	Terminal
Mn180607-44	S12T	5	1.251	849.0	6	Terminal
Mn180607-44	S12T	6	1.318	717.0	6	Terminal
Mn180607-44	S12T	7	1.384	846.0	6	Terminal
Mn180607-44	S12T	8	1.451	885.0	6	Terminal
Mn180607-44	S12T	9	1.518	806.0	6	Terminal
Mn180607-44	S12T	10	1.585	786.0	6	Terminal
Mn180607-44	S12T	11	1.651	745.0	6	Terminal
Mn180607-44	S12T	12	1.718	822.0	6	Terminal
Mn180607-44	S12T	13	1.785	742.0	6	Terminal
Mn180607-44	S12T	14	1.852	684.0	6	Terminal
Mn180607-44	S12T	15	1.918	694.0	6	Terminal
Mn180607-44	S12T	16	1.985	710.0	6	Terminal
Mn180607-44	S12T	17	2.052	578.0	6	Terminal
Mn180607-44	S12T	18	2.118	839.0	6	Terminal
Mn180607-44	S12T	19	2.185	980.0	6	Terminal
Mn180607-44	S12T	20	2.252	903.0	6	Terminal
Mn180607-44	S12T	21	2.319	953.0	6	Terminal
Mn180607-44	S12T	22	2.385	1054.0	6	Terminal
Mn180607-44	S12T	23	2.452	991.0	6	Terminal
Mn180607-44	S12T	24	2.519	1077.0	6	Terminal
Mn180607-44	S12T	25	2.586	1014.0	6	Terminal
Mn180607-44	S12T	26	2.652	980.0	6	Terminal
Mn180607-44	S12T	27	2.719	887.0	6	Terminal
Mn180607-44	S12T	28	2.786	777.0	6	Terminal
Mn180607-44	S12T	29	2.853	637.0	6	Terminal
Mn180607-44	S12T	30	2.919	405.0	6	Terminal
Mn180607-44	S13I*	1	0.929	214.0	7	Initial
Mn180607-44	S13I*	2	0.995	246.0	7	Initial
Mn180607-44	S13I*	3	1.062	237.0	7	Initial
Mn180607-44	S13I*	4	1.129	204.0	7	Initial
Mn180607-44	S13I*	5	1.196	207.0	7	Initial
Mn180607-44	S13I*	6	1.262	372.0	7	Initial
Mn180607-44	S13I*	7	1.329	499.0	7	Initial
Mn180607-44	S13I*	8	1.396	395.0	7	Initial
Mn180607-44	S13I*	9	1.462	408.0	7	Initial
Mn180607-44	S13I*	10	1.529	338.0	7	Initial
Mn180607-44	S13I*	11	1.596	352.0	7	Initial
Mn180607-44	S13I*	12	1.663	302.0	7	Initial
Mn180607-44	S13I*	13	1.729	250.0	7	Initial
Mn180607-44	S13M1	1	0.375	171.0	7	Middle
Mn180607-44	S13M1	2	0.442	226.0	7	Middle
Mn180607-44	S13M1	3	0.509	343.0	7	Middle
Mn180607-44	S13M1	4	0.576	439.0	7	Middle
Mn180607-44	S13M1	5	0.642	461.0	7	Middle
Mn180607-44	S13M1	6	0.709	575.0	7	Middle
Mn180607-44	S13M1	7	0.776	545.0	7	Middle
Mn180607-44	S13M1	8	0.843	497.0	7	Middle
Mn180607-44	S13M1	9	0.909	473.0	7	Middle
Mn180607-44	S13M1	10	0.976	515.0	7	Middle
Mn180607-44	S13M1	11	1.043	384.0	7	Middle
Mn180607-44	S13M1	12	1.109	402.0	7	Middle
Mn180607-44	S13M1	13	1.176	265.0	7	Middle
Mn180607-44	S13M1	14	1.243	341.0	7	Middle
Mn180607-44	S13M1	15	1.31	257.0	7	Middle
Mn180607-44	S13M2*	1	0.521	248.0	7	Middle
Mn180607-44	S13M2*	2	0.588	407.0	7	Middle
Mn180607-44	S13M2*	3	0.654	485.0	7	Middle
Mn180607-44	S13M2*	4	0.721	578.0	7	Middle
Mn180607-44	S13M2*	5	0.788	453.0	7	Middle
Mn180607-44	S13M2*	6	0.855	636.0	7	Middle
Mn180607-44	S13M2*	7	0.921	546.0	7	Middle
Mn180607-44	S13M2*	8	0.988	468.0	7	Middle
Mn180607-44	S13M2*	9	1.055	518.0	7	Middle
Mn180607-44	S13M2*	10	1.121	474.0	7	Middle
Mn180607-44	S13M2*	11	1.188	492.0	7	Middle
Mn180607-44	S13M3	1	0.333	253.0	7	Middle
Mn180607-44	S13M3	2	0.399	308.0	7	Middle
Mn180607-44	S13M3	3	0.466	648.0	7	Middle
Mn180607-44	S13M3	4	0.533	627.0	7	Middle
Mn180607-44	S13M3	5	0.6	586.0	7	Middle
Mn180607-44	S13M3	6	0.666	643.0	7	Middle
Mn180607-44	S13M3	7	0.733	635.0	7	Middle
Mn180607-44	S13M3	8	0.8	529.0	7	Middle
Mn180607-44	S13M3	9	0.867	374.0	7	Middle
Mn180607-44	S13M3	10	0.933	464.0	7	Middle
Mn180607-44	S13M3	11	1.0	331.0	7	Middle
Mn180607-44	S13M3	12	1.067	314.0	7	Middle
Mn180607-44	S13M3	13	1.133	312.0	7	Middle
Mn180607-44	S13M3	14	1.2	180.0	7	Middle
Mn180607-44	S13M3	15	1.267	68.0	7	Middle
Mn180607-44	S13M3	16	1.334	85.0	7	Middle
Mn180607-44	S13M4	1	0.512	449.0	7	Middle
Mn180607-44	S13M4	2	0.578	410.0	7	Middle
Mn180607-44	S13M4	3	0.645	483.0	7	Middle
Mn180607-44	S13M4	4	0.712	673.0	7	Middle
Mn180607-44	S13M4	5	0.778	613.0	7	Middle
Mn180607-44	S13M4	6	0.845	542.0	7	Middle
Mn180607-44	S13M4	7	0.912	457.0	7	Middle
Mn180607-44	S13M4	8	0.979	378.0	7	Middle
Mn180607-44	S13M4	9	1.045	406.0	7	Middle
Mn180607-44	S13M4	10	1.112	211.0	7	Middle
Mn180607-44	S13M4	11	1.179	273.0	7	Middle
Mn180607-44	S13M4	12	1.246	249.0	7	Middle
Mn180607-44	S13M4	13	1.312	219.0	7	Middle
Mn180607-44	S13M4	14	1.379	225.0	7	Middle
Mn180607-44	S13M4	15	1.446	280.0	7	Middle
Mn180607-44	S13M4	16	1.513	134.0	7	Middle
Mn180607-44	S13M5	1	0.391	132.0	7	Middle
Mn180607-44	S13M5	2	0.458	284.0	7	Middle
Mn180607-44	S13M5	3	0.525	253.0	7	Middle
Mn180607-44	S13M5	4	0.591	339.0	7	Middle
Mn180607-44	S13M5	5	0.658	380.0	7	Middle
Mn180607-44	S13M5	6	0.725	323.0	7	Middle
Mn180607-44	S13M5	7	0.791	305.0	7	Middle
Mn180607-44	S13M5	8	0.858	340.0	7	Middle
Mn180607-44	S13M5	9	0.925	375.0	7	Middle
Mn180607-44	S13M5	10	0.992	433.0	7	Middle
Mn180607-44	S13M5	11	1.058	334.0	7	Middle
Mn180607-44	S13M5	12	1.125	309.0	7	Middle
Mn180607-44	S13M5	13	1.192	273.0	7	Middle
Mn180607-44	S13M5	14	1.259	168.0	7	Middle
Mn180607-44	S13M5	15	1.325	95.0	7	Middle
Mn180607-44	S13M6	1	0.071	257.0	7	Middle
Mn180607-44	S13M6	2	0.138	271.0	7	Middle
Mn180607-44	S13M6	3	0.205	322.0	7	Middle
Mn180607-44	S13M6	4	0.272	593.0	7	Middle
Mn180607-44	S13M6	5	0.338	530.0	7	Middle
Mn180607-44	S13M6	6	0.405	269.0	7	Middle
Mn180607-44	S13M6	7	0.472	218.0	7	Middle
Mn180607-44	S13M6	8	0.539	219.0	7	Middle
Mn180607-44	S13M6	9	0.605	291.0	7	Middle
Mn180607-44	S13M6	10	0.672	323.0	7	Middle
Mn180607-44	S13M6	11	0.739	252.0	7	Middle
Mn180607-44	S13M6	12	0.805	219.0	7	Middle
Mn180607-44	S13M6	13	0.872	196.0	7	Middle
Mn180607-44	S13M6	14	0.939	121.0	7	Middle
Mn180607-44	S13M7*	1	0.553	322.0	7	Middle
Mn180607-44	S13M7*	2	0.619	359.0	7	Middle
Mn180607-44	S13M7*	3	0.686	504.0	7	Middle
Mn180607-44	S13M7*	4	0.753	484.0	7	Middle
Mn180607-44	S13M7*	5	0.819	370.0	7	Middle
Mn180607-44	S13M7*	6	0.886	487.0	7	Middle
Mn180607-44	S13M7*	7	0.953	512.0	7	Middle
Mn180607-44	S13M7*	8	1.02	458.0	7	Middle
Mn180607-44	S13M7*	9	1.086	301.0	7	Middle
Mn180607-44	S13M7*	10	1.153	332.0	7	Middle
Mn180607-44	S13M7*	11	1.22	285.0	7	Middle
Mn180607-44	S13M7*	12	1.287	226.0	7	Middle
Mn180607-44	S13M7*	13	1.353	117.0	7	Middle
Mn180607-44	S13M8	1	0.171	153.0	7	Middle
Mn180607-44	S13M8	2	0.238	250.0	7	Middle
Mn180607-44	S13M8	3	0.305	286.0	7	Middle
Mn180607-44	S13M8	4	0.371	551.0	7	Middle
Mn180607-44	S13M8	5	0.438	691.0	7	Middle
Mn180607-44	S13M8	6	0.505	662.0	7	Middle
Mn180607-44	S13M8	7	0.572	583.0	7	Middle
Mn180607-44	S13M8	8	0.638	462.0	7	Middle
Mn180607-44	S13M8	9	0.705	503.0	7	Middle
Mn180607-44	S13M8	10	0.772	357.0	7	Middle
Mn180607-44	S13M8	11	0.839	307.0	7	Middle
Mn180607-44	S13M8	12	0.905	280.0	7	Middle
Mn180607-44	S13M8	13	0.972	177.0	7	Middle
Mn180607-44	S13M9	1	0.525	165.0	7	Middle
Mn180607-44	S13M9	2	0.592	240.0	7	Middle
Mn180607-44	S13M9	3	0.658	249.0	7	Middle
Mn180607-44	S13M9	4	0.725	403.0	7	Middle
Mn180607-44	S13M9	5	0.792	414.0	7	Middle
Mn180607-44	S13M9	6	0.859	376.0	7	Middle
Mn180607-44	S13M9	7	0.925	291.0	7	Middle
Mn180607-44	S13M9	8	0.992	259.0	7	Middle
Mn180607-44	S13M9	9	1.059	188.0	7	Middle
Mn180607-44	S13M9	10	1.125	275.0	7	Middle
Mn180607-44	S13M9	11	1.192	288.0	7	Middle
Mn180607-44	S13M9	12	1.259	176.0	7	Middle
Mn180607-44	S13M9	13	1.326	132.0	7	Middle
Mn180607-44	S13M9	14	1.392	94.0	7	Middle
Mn180607-44	S13T	1	0.647	308.0	7	Terminal
Mn180607-44	S13T	2	0.714	443.0	7	Terminal
Mn180607-44	S13T	3	0.78	640.0	7	Terminal
Mn180607-44	S13T	4	0.847	795.0	7	Terminal
Mn180607-44	S13T	5	0.914	862.0	7	Terminal
Mn180607-44	S13T	6	0.981	858.0	7	Terminal
Mn180607-44	S13T	7	1.047	1006.0	7	Terminal
Mn180607-44	S13T	8	1.114	928.0	7	Terminal
Mn180607-44	S13T	9	1.181	1002.0	7	Terminal
Mn180607-44	S13T	10	1.248	1121.0	7	Terminal
Mn180607-44	S13T	11	1.314	948.0	7	Terminal
Mn180607-44	S13T	12	1.381	1028.0	7	Terminal
Mn180607-44	S13T	13	1.448	1038.0	7	Terminal
Mn180607-44	S13T	14	1.515	1014.0	7	Terminal
Mn180607-44	S13T	15	1.581	1007.0	7	Terminal
Mn180607-44	S13T	16	1.648	912.0	7	Terminal
Mn180607-44	S13T	17	1.715	931.0	7	Terminal
Mn180607-44	S13T	18	1.781	733.0	7	Terminal
Mn180607-44	S13T	19	1.848	565.0	7	Terminal
Mn180607-44	S13T	20	1.915	462.0	7	Terminal
Mn180607-44	S13T	21	1.982	390.0	7	Terminal
Mn180607-44	S13T	22	2.048	271.0	7	Terminal
Mn180607-44	S13T	23	2.115	152.0	7	Terminal
Mn180607-44	S15I	1	0.093	409.0	8	Initial
Mn180607-44	S15I	2	0.16	380.0	8	Initial
Mn180607-44	S15I	3	0.227	295.0	8	Initial
Mn180607-44	S15I	4	0.294	292.0	8	Initial
Mn180607-44	S15I	5	0.36	386.0	8	Initial
Mn180607-44	S15I	6	0.427	346.0	8	Initial
Mn180607-44	S15I	7	0.494	323.0	8	Initial
Mn180607-44	S15I	8	0.561	342.0	8	Initial
Mn180607-44	S15I	9	0.627	206.0	8	Initial
Mn180607-44	S15I	10	0.694	312.0	8	Initial
Mn180607-44	S15I	11	0.761	302.0	8	Initial
Mn180607-44	S15I	12	0.827	204.0	8	Initial
Mn180607-44	S15M1	1	0.775	299.0	8	Middle
Mn180607-44	S15M1	2	0.842	413.0	8	Middle
Mn180607-44	S15M1	3	0.908	617.0	8	Middle
Mn180607-44	S15M1	4	0.975	699.0	8	Middle
Mn180607-44	S15M1	5	1.042	766.0	8	Middle
Mn180607-44	S15M1	6	1.108	796.0	8	Middle
Mn180607-44	S15M1	7	1.175	870.0	8	Middle
Mn180607-44	S15M1	8	1.242	598.0	8	Middle
Mn180607-44	S15M1	9	1.309	640.0	8	Middle
Mn180607-44	S15M1	10	1.375	698.0	8	Middle
Mn180607-44	S15M1	11	1.442	693.0	8	Middle
Mn180607-44	S15M1	12	1.509	526.0	8	Middle
Mn180607-44	S15M1	13	1.576	494.0	8	Middle
Mn180607-44	S15M1	14	1.642	551.0	8	Middle
Mn180607-44	S15M1	15	1.709	529.0	8	Middle
Mn180607-44	S15M1	16	1.776	297.0	8	Middle
Mn180607-44	S15M1	17	1.843	192.0	8	Middle
Mn180607-44	S15M1	18	1.909	186.0	8	Middle
Mn180607-44	S15M1	19	1.976	122.0	8	Middle
Mn180607-44	S15M1	20	2.043	93.0	8	Middle
Mn180607-44	S15M1	21	2.109	84.0	8	Middle
Mn180607-44	S15M2*	1	0.534	164.0	8	Middle
Mn180607-44	S15M2*	2	0.6	167.0	8	Middle
Mn180607-44	S15M2*	3	0.667	126.0	8	Middle
Mn180607-44	S15M2*	4	0.734	210.0	8	Middle
Mn180607-44	S15M2*	5	0.8	144.0	8	Middle
Mn180607-44	S15M2*	6	0.867	107.0	8	Middle
Mn180607-44	S15M2*	7	0.934	143.0	8	Middle
Mn180607-44	S15M2*	8	1.001	109.0	8	Middle
Mn180607-44	S15M2*	9	1.067	141.0	8	Middle
Mn180607-44	S15M2*	10	1.134	152.0	8	Middle
Mn180607-44	S15M2*	11	1.201	146.0	8	Middle
Mn180607-44	S15M2*	12	1.268	140.0	8	Middle
Mn180607-44	S15M3*	1	0.98	655.0	8	Middle
Mn180607-44	S15M3*	2	1.047	426.0	8	Middle
Mn180607-44	S15M3*	3	1.114	596.0	8	Middle
Mn180607-44	S15M3*	4	1.181	506.0	8	Middle
Mn180607-44	S15M3*	5	1.247	527.0	8	Middle
Mn180607-44	S15M3*	6	1.314	416.0	8	Middle
Mn180607-44	S15M3*	7	1.381	381.0	8	Middle
Mn180607-44	S15M3*	8	1.447	331.0	8	Middle
Mn180607-44	S15M3*	9	1.514	350.0	8	Middle
Mn180607-44	S15m4	1	0.232	170.0	8	Middle
Mn180607-44	S15m4	2	0.299	285.0	8	Middle
Mn180607-44	S15m4	3	0.365	407.0	8	Middle
Mn180607-44	S15m4	4	0.432	366.0	8	Middle
Mn180607-44	S15m4	5	0.499	282.0	8	Middle
Mn180607-44	S15m4	6	0.566	264.0	8	Middle
Mn180607-44	S15m4	7	0.632	263.0	8	Middle
Mn180607-44	S15m4	8	0.699	190.0	8	Middle
Mn180607-44	S15m4	9	0.766	243.0	8	Middle
Mn180607-44	S15m4	10	0.832	187.0	8	Middle
Mn180607-44	S15m4	11	0.899	159.0	8	Middle
Mn180607-44	S15m4	12	0.966	100.0	8	Middle
Mn180607-44	S15m4	13	1.033	78.0	8	Middle
Mn180607-44	S15m4	14	1.099	79.0	8	Middle
Mn180607-44	S15T	1	0.811	260.0	8	Terminal
Mn180607-44	S15T	2	0.878	346.0	8	Terminal
Mn180607-44	S15T	3	0.945	404.0	8	Terminal
Mn180607-44	S15T	4	1.011	420.0	8	Terminal
Mn180607-44	S15T	5	1.078	515.0	8	Terminal
Mn180607-44	S15T	6	1.145	474.0	8	Terminal
Mn180607-44	S15T	7	1.212	515.0	8	Terminal
Mn180607-44	S15T	8	1.278	373.0	8	Terminal
Mn180607-44	S15T	9	1.345	432.0	8	Terminal
Mn180607-44	S15T	10	1.412	357.0	8	Terminal
Mn180607-44	S15T	11	1.478	260.0	8	Terminal
Mn180607-44	S15T	12	1.545	264.0	8	Terminal
Mn180607-44	S15T	13	1.612	316.0	8	Terminal
Mn180607-44	S15T	14	1.679	274.0	8	Terminal
Mn180607-44	S15T	15	1.745	192.0	8	Terminal
Mn180607-44	S15T	16	1.812	185.0	8	Terminal
Mn180607-44	S15T	17	1.879	297.0	8	Terminal
Mn180607-44	S15T	18	1.946	364.0	8	Terminal
Mn180607-44	S15T	19	2.012	411.0	8	Terminal
Mn180607-44	S15T	20	2.079	448.0	8	Terminal
Mn180607-44	S15T	21	2.146	293.0	8	Terminal
Mn180607-44	S15T	22	2.213	128.0	8	Terminal
Mn180607-44	S16M1*	1	0.063	448.0	9	Middle
Mn180607-44	S16M1*	2	0.129	507.0	9	Middle
Mn180607-44	S16M1*	3	0.196	527.0	9	Middle
Mn180607-44	S16M1*	4	0.263	467.0	9	Middle
Mn180607-44	S16M1*	5	0.33	613.0	9	Middle
Mn180607-44	S16M1*	6	0.396	495.0	9	Middle
Mn180607-44	S16M1*	7	0.463	453.0	9	Middle
Mn180607-44	S16M1*	8	0.53	400.0	9	Middle
Mn180607-44	S16M1*	9	0.597	308.0	9	Middle
Mn180607-44	S16M1*	10	0.663	353.0	9	Middle
Mn180607-44	S16M1*	11	0.73	374.0	9	Middle
Mn180607-44	S16M1*	12	0.797	425.0	9	Middle
Mn180607-44	S16M1*	13	0.864	269.0	9	Middle
Mn180607-44	S16M1*	14	0.93	297.0	9	Middle
Mn180607-44	S16M1*	15	0.997	253.0	9	Middle
Mn180607-44	S16M1*	16	1.064	321.0	9	Middle
Mn180607-44	S16M1*	17	1.13	370.0	9	Middle
Mn180607-44	S16M1*	18	1.197	204.0	9	Middle
Mn180607-44	S16M1*	19	1.264	193.0	9	Middle
Mn180607-44	S16M1*	20	1.331	219.0	9	Middle
Mn180607-44	S16M1*	21	1.397	117.0	9	Middle
Mn180607-44	S16M2*	1	0.929	137.0	9	Middle
Mn180607-44	S16M2*	2	0.995	242.0	9	Middle
Mn180607-44	S16M2*	3	1.062	366.0	9	Middle
Mn180607-44	S16M2*	4	1.129	277.0	9	Middle
Mn180607-44	S16M2*	5	1.196	328.0	9	Middle
Mn180607-44	S16M2*	6	1.262	351.0	9	Middle
Mn180607-44	S16M2*	7	1.329	205.0	9	Middle
Mn180607-44	S16M2*	8	1.396	143.0	9	Middle
Mn180607-44	S16M2*	9	1.462	212.0	9	Middle
Mn180607-44	S16M2*	10	1.529	170.0	9	Middle
Mn180607-44	S16M2*	11	1.596	154.0	9	Middle
Mn180607-44	S16M2*	12	1.663	142.0	9	Middle
Mn180607-44	S16M2*	13	1.729	69.0	9	Middle
Mn180607-44	S16T*	1	0.91	547.0	9	Terminal
Mn180607-44	S16T*	2	0.977	624.0	9	Terminal
Mn180607-44	S16T*	3	1.044	571.0	9	Terminal
Mn180607-44	S16T*	4	1.11	861.0	9	Terminal
Mn180607-44	S16T*	5	1.177	901.0	9	Terminal
Mn180607-44	S16T*	6	1.244	1014.0	9	Terminal
Mn180607-44	S16T*	7	1.311	1005.0	9	Terminal
Mn180607-44	S16T*	8	1.377	845.0	9	Terminal
Mn180607-44	S16T*	9	1.444	1025.0	9	Terminal
Mn180607-44	S16T*	10	1.511	952.0	9	Terminal
Mn180607-44	S16T*	11	1.578	944.0	9	Terminal
Mn180607-44	S16T*	12	1.644	853.0	9	Terminal
Mn180607-44	S16T*	13	1.711	840.0	9	Terminal
Mn180607-44	S16T*	14	1.778	671.0	9	Terminal
Mn180607-44	S16T*	15	1.845	572.0	9	Terminal
Mn180607-44	S16T*	16	1.911	371.0	9	Terminal
Mn180607-44	S17I*	1	0.822	427.0	10	Initial
Mn180607-44	S17I*	2	0.889	344.0	10	Initial
Mn180607-44	S17I*	3	0.956	491.0	10	Initial
Mn180607-44	S17I*	4	1.023	360.0	10	Initial
Mn180607-44	S17I*	5	1.089	403.0	10	Initial
Mn180607-44	S17I*	6	1.156	345.0	10	Initial
Mn180607-44	S17I*	7	1.223	313.0	10	Initial
Mn180607-44	S17M1	1	0.839	587.0	10	Middle
Mn180607-44	S17M1	2	0.905	721.0	10	Middle
Mn180607-44	S17M1	3	0.972	764.0	10	Middle
Mn180607-44	S17M1	4	1.039	679.0	10	Middle
Mn180607-44	S17M1	5	1.105	574.0	10	Middle
Mn180607-44	S17M1	6	1.172	712.0	10	Middle
Mn180607-44	S17M1	7	1.239	797.0	10	Middle
Mn180607-44	S17M1	8	1.306	660.0	10	Middle
Mn180607-44	S17M1	9	1.372	720.0	10	Middle
Mn180607-44	S17M1	10	1.439	710.0	10	Middle
Mn180607-44	S17M1	11	1.506	577.0	10	Middle
Mn180607-44	S17M1	12	1.573	518.0	10	Middle
Mn180607-44	S17M1	13	1.639	505.0	10	Middle
Mn180607-44	S17M1	14	1.706	375.0	10	Middle
Mn180607-44	S17T	1	0.58	558.0	10	Terminal
Mn180607-44	S17T	2	0.647	638.0	10	Terminal
Mn180607-44	S17T	3	0.713	516.0	10	Terminal
Mn180607-44	S17T	4	0.78	547.0	10	Terminal
Mn180607-44	S17T	5	0.847	574.0	10	Terminal
Mn180607-44	S17T	6	0.914	553.0	10	Terminal
Mn180607-44	S17T	7	0.98	600.0	10	Terminal
Mn180607-44	S17T	8	1.047	615.0	10	Terminal
Mn180607-44	S17T	9	1.114	571.0	10	Terminal
Mn180607-44	S17T	10	1.181	583.0	10	Terminal
Mn180607-44	S17T	11	1.247	570.0	10	Terminal
Mn180607-44	S17T	12	1.314	727.0	10	Terminal
Mn180607-44	S17T	13	1.381	870.0	10	Terminal
Mn180607-44	S17T	14	1.447	680.0	10	Terminal
Mn180607-44	S17T	15	1.514	920.0	10	Terminal
Mn180607-44	S17T	16	1.581	782.0	10	Terminal
Mn180607-44	S17T	17	1.648	802.0	10	Terminal
Mn180607-44	S17T	18	1.714	773.0	10	Terminal
Mn180607-44	S17T	19	1.781	650.0	10	Terminal
Mn180607-44	S18M2	1	0.534	616.0	11	Middle
Mn180607-44	S18M2	2	0.6	927.0	11	Middle
Mn180607-44	S18M2	3	0.667	862.0	11	Middle
Mn180607-44	S18M2	4	0.734	821.0	11	Middle
Mn180607-44	S18M2	5	0.8	753.0	11	Middle
Mn180607-44	S18M2	6	0.867	812.0	11	Middle
Mn180607-44	S18M2	7	0.934	867.0	11	Middle
Mn180607-44	S18M2	8	1.001	729.0	11	Middle
Mn180607-44	S18M2	9	1.067	970.0	11	Middle
Mn180607-44	S18T	1	0.174	685.0	11	Terminal
Mn180607-44	S18T	2	0.24	623.0	11	Terminal
Mn180607-44	S18T	3	0.307	766.0	11	Terminal
Mn180607-44	S18T	4	0.374	809.0	11	Terminal
Mn180607-44	S18T	5	0.44	792.0	11	Terminal
Mn180607-44	S18T	6	0.507	750.0	11	Terminal
Mn180607-44	S18T	7	0.574	818.0	11	Terminal
Mn180607-44	S18T	8	0.641	765.0	11	Terminal
Mn180607-44	S18T	9	0.707	836.0	11	Terminal
Mn180607-44	S18T	10	0.774	677.0	11	Terminal
Mn180607-44	S18T	11	0.841	528.0	11	Terminal
Mn180607-44	S18T	12	0.908	707.0	11	Terminal
Mn180607-44	S18T	13	0.974	694.0	11	Terminal
Mn180607-44	S18T	14	1.041	842.0	11	Terminal
Mn180607-44	S18T	15	1.108	772.0	11	Terminal
Mn180607-44	S18T	16	1.175	590.0	11	Terminal
Mn180607-44	S18T	17	1.241	611.0	11	Terminal
Mn180607-44	S18T	18	1.308	488.0	11	Terminal
Mn180607-44	S19I	1	0.697	297.0	12	Initial
Mn180607-44	S19I	2	0.764	315.0	12	Initial
Mn180607-44	S19I	3	0.83	501.0	12	Initial
Mn180607-44	S19I	4	0.897	590.0	12	Initial
Mn180607-44	S19I	5	0.964	352.0	12	Initial
Mn180607-44	S19M2	1	0.887	311.0	12	Middle
Mn180607-44	S19M2	2	0.954	367.0	12	Middle
Mn180607-44	S19M2	3	1.02	404.0	12	Middle
Mn180607-44	S19M2	4	1.087	541.0	12	Middle
Mn180607-44	S19M2	5	1.154	521.0	12	Middle
Mn180607-44	S19M2	6	1.221	517.0	12	Middle
Mn180607-44	S19M2	7	1.287	547.0	12	Middle
Mn180607-44	S19M2	8	1.354	579.0	12	Middle
Mn180607-44	S19M2	9	1.421	384.0	12	Middle
Mn180607-44	S19M2	10	1.487	327.0	12	Middle
Mn180607-44	S19M2	11	1.554	204.0	12	Middle
Mn180607-44	S19M3	1	0.799	225.0	12	Middle
Mn180607-44	S19M3	2	0.866	172.0	12	Middle
Mn180607-44	S19M3	3	0.932	234.0	12	Middle
Mn180607-44	S19M3	4	0.999	266.0	12	Middle
Mn180607-44	S19M3	5	1.066	164.0	12	Middle
Mn180607-44	S19M3	6	1.132	199.0	12	Middle
Mn180607-44	S19M3	7	1.199	290.0	12	Middle
Mn180607-44	S19M3	8	1.266	152.0	12	Middle
Mn180607-44	S19M4	1	0.676	450.0	12	Middle
Mn180607-44	S19M4	2	0.743	595.0	12	Middle
Mn180607-44	S19M4	3	0.81	496.0	12	Middle
Mn180607-44	S19M4	4	0.877	346.0	12	Middle
Mn180607-44	S19M4	5	0.943	262.0	12	Middle
Mn180607-44	S19M4	6	1.01	388.0	12	Middle
Mn180607-44	S19M7	1	0.44	334.0	12	Middle
Mn180607-44	S19M7	2	0.507	474.0	12	Middle
Mn180607-44	S19M7	3	0.574	474.0	12	Middle
Mn180607-44	S19M7	4	0.641	453.0	12	Middle
Mn180607-44	S19M7	5	0.707	461.0	12	Middle
Mn180607-44	S19M7	6	0.774	368.0	12	Middle
Mn180607-44	S19M7	7	0.841	409.0	12	Middle
Mn180607-44	S19M7	8	0.908	339.0	12	Middle
Mn180607-44	S19M7	9	0.974	334.0	12	Middle
Mn180607-44	S19M7	10	1.041	294.0	12	Middle
Mn180607-44	S19M7	11	1.108	264.0	12	Middle
Mn180607-44	S19M7	12	1.175	217.0	12	Middle
Mn180607-44	S19M7	13	1.241	147.0	12	Middle
Mn180607-44	S19M7	14	1.308	109.0	12	Middle
Mn180607-44	S19M8	1	0.331	189.0	12	Middle
Mn180607-44	S19M8	2	0.398	205.0	12	Middle
Mn180607-44	S19M8	3	0.464	237.0	12	Middle
Mn180607-44	S19M8	4	0.531	267.0	12	Middle
Mn180607-44	S19M8	5	0.598	176.0	12	Middle
Mn180607-44	S19M8	6	0.665	180.0	12	Middle
Mn180607-44	S19M8	7	0.731	186.0	12	Middle
Mn180607-44	S19M8	8	0.798	230.0	12	Middle
Mn180607-44	S19M8	9	0.865	154.0	12	Middle
Mn180607-44	S19M8	10	0.932	164.0	12	Middle
Mn180607-44	S19M8	11	0.998	181.0	12	Middle
Mn180607-44	S19M8	12	1.065	156.0	12	Middle
Mn180607-44	S19M8	13	1.132	114.0	12	Middle
Mn180607-44	S19m9	1	0.712	229.0	12	Middle
Mn180607-44	S19m9	2	0.779	353.0	12	Middle
Mn180607-44	S19m9	3	0.846	397.0	12	Middle
Mn180607-44	S19m9	4	0.912	403.0	12	Middle
Mn180607-44	S19m9	5	0.979	471.0	12	Middle
Mn180607-44	S19m9	6	1.046	393.0	12	Middle
Mn180607-44	S19m9	7	1.112	429.0	12	Middle
Mn180607-44	S19m9	8	1.179	341.0	12	Middle
Mn180607-44	S19m9	9	1.246	292.0	12	Middle
Mn180607-44	S19m9	10	1.313	178.0	12	Middle
Mn180607-44	S19T	1	0.726	522.0	12	Terminal
Mn180607-44	S19T	2	0.793	605.0	12	Terminal
Mn180607-44	S19T	3	0.86	524.0	12	Terminal
Mn180607-44	S19T	4	0.926	632.0	12	Terminal
Mn180607-44	S19T	5	0.993	748.0	12	Terminal
Mn180607-44	S19T	6	1.06	779.0	12	Terminal
Mn180607-44	S19T	7	1.126	812.0	12	Terminal
Mn180607-44	S19T	8	1.193	738.0	12	Terminal
Mn180607-44	S19T	9	1.26	817.0	12	Terminal
Mn180607-44	S19T	10	1.327	868.0	12	Terminal
Mn180607-44	S19T	11	1.939	860.0	12	Terminal
Mn180607-44	S19T	12	1.46	787.0	12	Terminal
Mn180607-44	S19T	13	1.527	679.0	12	Terminal
Mn180607-44	S19T	14	1.594	526.0	12	Terminal
Mn180607-44	S19T	15	1.66	504.0	12	Terminal
Mn180607-44	S19T	16	1.727	392.0	12	Terminal
Mn180607-44	S19T	17	1.794	318.0	12	Terminal
Mn180607-44	S19T	18	1.861	188.0	12	Terminal
Mn180607-44	S20I	1	0.053	236.0	13	Initial
Mn180607-44	S20I	2	0.119	267.0	13	Initial
Mn180607-44	S20I	3	0.186	370.0	13	Initial
Mn180607-44	S20I	4	0.253	480.0	13	Initial
Mn180607-44	S20I	5	0.32	425.0	13	Initial
Mn180607-44	S20I	6	0.386	420.0	13	Initial
Mn180607-44	S20I	7	0.453	409.0	13	Initial
Mn180607-44	S20I	8	0.52	344.0	13	Initial
Mn180607-44	S20I	9	0.587	391.0	13	Initial
Mn180607-44	S20I	10	0.653	364.0	13	Initial
Mn180607-44	S20I	11	0.72	205.0	13	Initial
Mn180607-44	S20I	12	0.787	175.0	13	Initial
Mn180607-44	S20m1	1	0.999	191.0	13	Middle
Mn180607-44	S20m1	2	1.066	69.0	13	Middle
Mn180607-44	S20m1	3	1.132	125.0	13	Middle
Mn180607-44	S20m1	4	1.199	183.0	13	Middle
Mn180607-44	S20m1	5	1.266	198.0	13	Middle
Mn180607-44	S20m1	6	1.333	297.0	13	Middle
Mn180607-44	S20m1	7	1.399	441.0	13	Middle
Mn180607-44	S20m1	8	1.466	436.0	13	Middle
Mn180607-44	S20m1	9	1.533	449.0	13	Middle
Mn180607-44	S20m1	10	1.6	476.0	13	Middle
Mn180607-44	S20m1	11	1.666	391.0	13	Middle
Mn180607-44	S20m1	12	1.733	395.0	13	Middle
Mn180607-44	S20m1	13	1.8	223.0	13	Middle
Mn180607-44	S20M3	1	0.257	253.0	13	Middle
Mn180607-44	S20M3	2	0.323	199.0	13	Middle
Mn180607-44	S20M3	3	0.39	268.0	13	Middle
Mn180607-44	S20M3	4	0.457	296.0	13	Middle
Mn180607-44	S20M3	5	0.524	285.0	13	Middle
Mn180607-44	S20M3	6	0.59	292.0	13	Middle
Mn180607-44	S20M3	7	0.657	281.0	13	Middle
Mn180607-44	S20M3	8	0.724	263.0	13	Middle
Mn180607-44	S20M3	9	0.79	302.0	13	Middle
Mn180607-44	S20M3	10	0.857	306.0	13	Middle
Mn180607-44	S20M3	11	0.924	153.0	13	Middle
Mn180607-44	S20M3	12	0.991	215.0	13	Middle
Mn180607-44	S20M3	13	1.057	127.0	13	Middle
Mn180607-44	S20M3	14	1.124	148.0	13	Middle
Mn180607-44	S20M5	1	0.223	104.0	13	Middle
Mn180607-44	S20M5	2	0.29	169.0	13	Middle
Mn180607-44	S20M5	3	0.356	308.0	13	Middle
Mn180607-44	S20M5	4	0.423	304.0	13	Middle
Mn180607-44	S20M5	5	0.49	370.0	13	Middle
Mn180607-44	S20M5	6	0.557	314.0	13	Middle
Mn180607-44	S20M5	7	0.623	381.0	13	Middle
Mn180607-44	S20M5	8	0.69	251.0	13	Middle
Mn180607-44	S20M5	9	0.757	292.0	13	Middle
Mn180607-44	S20M5	10	0.823	269.0	13	Middle
Mn180607-44	S20M5	11	0.89	294.0	13	Middle
Mn180607-44	S20M5	12	0.957	171.0	13	Middle
Mn180607-44	S20M5	13	1.024	152.0	13	Middle
Mn180607-44	S21I	1	0.566	153.0	14	Initial
Mn180607-44	S21I	2	0.632	187.0	14	Initial
Mn180607-44	S21I	3	0.699	281.0	14	Initial
Mn180607-44	S21I	4	0.766	234.0	14	Initial
Mn180607-44	S21I	5	0.832	236.0	14	Initial
Mn180607-44	S21I	6	0.899	235.0	14	Initial
Mn180607-44	S21I	7	0.966	297.0	14	Initial
Mn180607-44	S21I	8	1.033	263.0	14	Initial
Mn180607-44	S21I	9	1.099	253.0	14	Initial
Mn180607-44	S21I	10	1.166	250.0	14	Initial
Mn180607-44	S21I	11	1.233	256.0	14	Initial
Mn180607-44	S21I	12	1.3	260.0	14	Initial
Mn180607-44	S21I	13	1.366	273.0	14	Initial
Mn180607-44	S21I	14	1.433	230.0	14	Initial
Mn180607-44	S21I	15	1.5	223.0	14	Initial
Mn180607-44	S21I	16	1.567	166.0	14	Initial
Mn180607-44	S21M1	1	0.113	248.0	14	Middle
Mn180607-44	S21M1	2	0.18	244.0	14	Middle
Mn180607-44	S21M1	3	0.247	374.0	14	Middle
Mn180607-44	S21M1	4	0.314	445.0	14	Middle
Mn180607-44	S21M1	5	0.38	463.0	14	Middle
Mn180607-44	S21M1	6	0.447	347.0	14	Middle
Mn180607-44	S21M1	7	0.514	352.0	14	Middle
Mn180607-44	S21M1	8	0.581	444.0	14	Middle
Mn180607-44	S21M1	9	0.647	458.0	14	Middle
Mn180607-44	S21M1	10	0.714	374.0	14	Middle
Mn180607-44	S21M1	11	0.781	464.0	14	Middle
Mn180607-44	S21M1	12	0.848	447.0	14	Middle
Mn180607-44	S21M1	13	0.914	584.0	14	Middle
Mn180607-44	S21M1	14	0.981	552.0	14	Middle
Mn180607-44	S21M1	15	1.048	284.0	14	Middle
Mn180607-44	S21T	1	0.592	294.0	14	Terminal
Mn180607-44	S21T	2	0.658	352.0	14	Terminal
Mn180607-44	S21T	3	0.725	498.0	14	Terminal
Mn180607-44	S21T	4	0.792	701.0	14	Terminal
Mn180607-44	S21T	5	0.859	569.0	14	Terminal
Mn180607-44	S21T	6	0.925	545.0	14	Terminal
Mn180607-44	S21T	7	0.992	597.0	14	Terminal
Mn180607-44	S21T	8	1.059	437.0	14	Terminal
Mn180607-44	S21T	9	1.125	556.0	14	Terminal
Mn180607-44	S21T	10	1.192	407.0	14	Terminal
Mn180607-44	S21T	11	1.259	328.0	14	Terminal
Mn180607-44	S22I	1	0.799	100.0	15	Initial
Mn180607-44	S22I	2	0.866	116.0	15	Initial
Mn180607-44	S22I	3	0.933	216.0	15	Initial
Mn180607-44	S22I	4	0.999	170.0	15	Initial
Mn180607-44	S22I	5	1.066	321.0	15	Initial
Mn180607-44	S22I	6	1.133	192.0	15	Initial
Mn180607-44	S22I	7	1.2	200.0	15	Initial
Mn180607-44	S22I	8	1.266	201.0	15	Initial
Mn180607-44	S22I	9	1.333	195.0	15	Initial
Mn180607-44	S22I	10	1.4	266.0	15	Initial
Mn180607-44	S22I	11	1.466	103.0	15	Initial
Mn180607-44	S22M1	1	0.979	416.0	15	Middle
Mn180607-44	S22M1	2	1.046	379.0	15	Middle
Mn180607-44	S22M1	3	1.112	529.0	15	Middle
Mn180607-44	S22M1	4	1.179	512.0	15	Middle
Mn180607-44	S22M1	5	1.246	447.0	15	Middle
Mn180607-44	S22M1	6	1.313	383.0	15	Middle
Mn180607-44	S22M1	7	1.379	337.0	15	Middle
Mn180607-44	S22M2	1	0.897	425.0	15	Middle
Mn180607-44	S22M2	2	0.963	457.0	15	Middle
Mn180607-44	S22M2	3	1.03	594.0	15	Middle
Mn180607-44	S22M2	4	1.097	596.0	15	Middle
Mn180607-44	S22M2	5	1.163	701.0	15	Middle
Mn180607-44	S22M2	6	1.23	590.0	15	Middle
Mn180607-44	S22M2	7	1.297	759.0	15	Middle
Mn180607-44	S22M2	8	1.364	657.0	15	Middle
Mn180607-44	S22M2	9	1.43	590.0	15	Middle
Mn180607-44	S22M2	10	1.497	759.0	15	Middle
Mn180607-44	S22M2	11	1.564	657.0	15	Middle
Mn180607-44	S22M2	12	1.631	590.0	15	Middle
Mn180607-44	S22M2	13	1.697	623.0	15	Middle
Mn180607-44	S22M2	14	1.764	581.0	15	Middle
Mn180607-44	S22M2	15	1.831	501.0	15	Middle
Mn180607-44	S22M2	16	1.898	313.0	15	Middle
Mn180607-44	S22M5	1	0.795	389.0	15	Middle
Mn180607-44	S22M5	2	0.862	431.0	15	Middle
Mn180607-44	S22M5	3	0.929	365.0	15	Middle
Mn180607-44	S22M5	4	0.996	516.0	15	Middle
Mn180607-44	S22M5	5	1.062	306.0	15	Middle
Mn180607-44	S22M5	6	1.129	350.0	15	Middle
Mn180607-44	S22M5	7	1.196	290.0	15	Middle
Mn180607-44	S22M5	8	1.263	200.0	15	Middle
Mn180607-44	S22M5	9	1.329	133.0	15	Middle
Mn180607-44	S22M5	10	1.396	89.0	15	Middle
Mn180607-44	S22M6	1	0.241	194.0	15	Middle
Mn180607-44	S22M6	2	0.308	224.0	15	Middle
Mn180607-44	S22M6	3	0.375	356.0	15	Middle
Mn180607-44	S22M6	4	0.441	478.0	15	Middle
Mn180607-44	S22M6	5	0.508	343.0	15	Middle
Mn180607-44	S22M6	6	0.575	349.0	15	Middle
Mn180607-44	S22M6	7	0.642	336.0	15	Middle
Mn180607-44	S22M6	8	0.708	299.0	15	Middle
Mn180607-44	S22M6	9	0.775	298.0	15	Middle
Mn180607-44	S22M6	10	0.842	287.0	15	Middle
Mn180607-44	S22M6	11	0.909	243.0	15	Middle
Mn180607-44	S22M6	12	0.975	230.0	15	Middle
Mn180607-44	S22M6	13	1.042	195.0	15	Middle
Mn180607-44	S22M6	14	1.109	209.0	15	Middle
Mn180607-44	S22M6	15	1.176	124.0	15	Middle
Mn180607-44	S22M7	1	0.422	208.0	15	Middle
Mn180607-44	S22M7	2	0.489	284.0	15	Middle
Mn180607-44	S22M7	3	0.556	486.0	15	Middle
Mn180607-44	S22M7	4	0.622	460.0	15	Middle
Mn180607-44	S22M7	5	0.689	371.0	15	Middle
Mn180607-44	S22M7	6	0.756	440.0	15	Middle
Mn180607-44	S22M7	7	0.822	359.0	15	Middle
Mn180607-44	S22M7	8	0.889	370.0	15	Middle
Mn180607-44	S22M7	9	0.956	259.0	15	Middle
Mn180607-44	S22M7	10	1.023	307.0	15	Middle
Mn180607-44	S22M7	11	1.089	329.0	15	Middle
Mn180607-44	S22M7	12	1.156	265.0	15	Middle
Mn180607-44	S22M7	13	1.223	184.0	15	Middle
Mn180607-44	S22M7	14	1.29	207.0	15	Middle
Mn180607-44	S22M7	15	1.356	111.0	15	Middle
Mn180607-44	S22M8	1	0.338	305.0	15	Middle
Mn180607-44	S22M8	2	0.405	382.0	15	Middle
Mn180607-44	S22M8	3	0.471	595.0	15	Middle
Mn180607-44	S22M8	4	0.538	530.0	15	Middle
Mn180607-44	S22M8	5	0.605	680.0	15	Middle
Mn180607-44	S22M8	6	0.672	565.0	15	Middle
Mn180607-44	S22M8	7	0.738	472.0	15	Middle
Mn180607-44	S22M8	8	0.805	539.0	15	Middle
Mn180607-44	S22M8	9	0.872	428.0	15	Middle
Mn180607-44	S22M8	10	0.939	449.0	15	Middle
Mn180607-44	S22M8	11	1.005	434.0	15	Middle
Mn180607-44	S22M8	12	1.072	284.0	15	Middle
Mn180607-44	S22M8	13	1.139	368.0	15	Middle
Mn180607-44	S22M8	14	1.206	172.0	15	Middle
Mn180607-44	S22T	1	0.984	365.0	15	Terminal
Mn180607-44	S22T	2	1.051	606.0	15	Terminal
Mn180607-44	S22T	3	1.117	867.0	15	Terminal
Mn180607-44	S22T	4	1.184	786.0	15	Terminal
Mn180607-44	S22T	5	1.251	910.0	15	Terminal
Mn180607-44	S22T	6	1.318	779.0	15	Terminal
Mn180607-44	S22T	7	1.384	913.0	15	Terminal
Mn180607-44	S22T	8	1.451	794.0	15	Terminal
Mn180607-44	S22T	9	1.518	862.0	15	Terminal
Mn180607-44	S22T	10	1.585	771.0	15	Terminal
Mn180607-44	S22T	11	1.651	648.0	15	Terminal
Mn180607-44	S22T	12	1.718	758.0	15	Terminal
Mn180607-44	S22T	13	1.785	825.0	15	Terminal
Mn180607-44	S22T	14	1.852	710.0	15	Terminal
Mn180607-44	S22T	15	1.918	710.0	15	Terminal
Mn180607-44	S22T	16	1.985	662.0	15	Terminal
Mn180607-44	S22T	17	2.052	633.0	15	Terminal
Mn180607-44	S22T	18	2.118	718.0	15	Terminal
Mn180607-44	S22T	19	2.185	736.0	15	Terminal
Mn180607-44	S22T	20	2.252	850.0	15	Terminal
Mn180607-44	S22T	21	2.319	855.0	15	Terminal
Mn180607-44	S22T	22	2.385	820.0	15	Terminal
Mn180607-44	S22T	23	2.452	806.0	15	Terminal
Mn180607-44	S22T	24	2.519	752.0	15	Terminal
Mn180607-44	S22T	25	2.586	852.0	15	Terminal
Mn180607-44	S22T	26	2.652	862.0	15	Terminal
Mn180607-44	S22T	27	2.719	826.0	15	Terminal
Mn180607-44	S22T	28	2.786	559.0	15	Terminal
Mn180607-44	S23I	1	0.918	183.0	16	Initial
Mn180607-44	S23I	2	0.985	258.0	16	Initial
Mn180607-44	S23I	3	1.051	147.0	16	Initial
Mn180607-44	S23I	4	1.118	110.0	16	Initial
Mn180607-44	S23I	5	1.185	121.0	16	Initial
Mn180607-44	S23I	6	1.252	139.0	16	Initial
Mn180607-44	S23I	7	1.318	171.0	16	Initial
Mn180607-44	S23I	8	1.385	161.0	16	Initial
Mn180607-44	S23I	9	1.452	311.0	16	Initial
Mn180607-44	S23I	10	1.519	280.0	16	Initial
Mn180607-44	S23M2	1	0.61	130.0	16	Middle
Mn180607-44	S23M2	2	0.677	252.0	16	Middle
Mn180607-44	S23M2	3	0.744	338.0	16	Middle
Mn180607-44	S23M2	4	0.81	415.0	16	Middle
Mn180607-44	S23M2	5	0.877	407.0	16	Middle
Mn180607-44	S23M2	6	0.944	318.0	16	Middle
Mn180607-44	S23M2	7	1.011	324.0	16	Middle
Mn180607-44	S23M2	8	1.077	260.0	16	Middle
Mn180607-44	S23M2	9	1.144	199.0	16	Middle
Mn180607-44	S23M3	1	0.889	282.0	16	Middle
Mn180607-44	S23M3	2	0.956	285.0	16	Middle
Mn180607-44	S23M3	3	1.023	331.0	16	Middle
Mn180607-44	S23M3	4	1.089	469.0	16	Middle
Mn180607-44	S23M3	5	1.156	453.0	16	Middle
Mn180607-44	S23M3	6	1.223	501.0	16	Middle
Mn180607-44	S23M3	7	1.29	420.0	16	Middle
Mn180607-44	S23M3	8	1.356	322.0	16	Middle
Mn180607-44	S23M3	9	1.423	404.0	16	Middle
Mn180607-44	S23M3	10	1.49	367.0	16	Middle
Mn180607-44	S23M3	11	1.557	187.0	16	Middle
Mn180607-44	S23M3	12	1.623	223.0	16	Middle
Mn180607-44	S23M3	13	1.69	103.0	16	Middle
Mn180607-44	S23M4	1	0.803	220.0	16	Middle
Mn180607-44	S23M4	2	0.87	175.0	16	Middle
Mn180607-44	S23M4	3	0.937	271.0	16	Middle
Mn180607-44	S23M4	4	1.003	335.0	16	Middle
Mn180607-44	S23M4	5	1.07	218.0	16	Middle
Mn180607-44	S23M4	6	1.137	304.0	16	Middle
Mn180607-44	S23M4	7	1.204	248.0	16	Middle
Mn180607-44	S23M4	8	1.27	241.0	16	Middle
Mn180607-44	S23M4	9	1.337	181.0	16	Middle
Mn180607-44	S23M4	10	1.404	173.0	16	Middle
Mn180607-44	S23M4	11	1.47	126.0	16	Middle
Mn180607-44	S23M4	12	1.537	111.0	16	Middle
Mn180607-44	S23m5	1	0.718	249.0	16	Middle
Mn180607-44	S23m5	2	0.785	285.0	16	Middle
Mn180607-44	S23m5	3	0.852	232.0	16	Middle
Mn180607-44	S23m5	4	0.918	182.0	16	Middle
Mn180607-44	S23m5	5	0.985	153.0	16	Middle
Mn180607-44	S23m5	6	1.052	173.0	16	Middle
Mn180607-44	S23m5	7	1.118	138.0	16	Middle
Mn180607-44	S23m5	8	1.185	73.0	16	Middle
Mn180607-44	S23M6	1	0.499	236.0	16	Middle
Mn180607-44	S23M6	2	0.566	314.0	16	Middle
Mn180607-44	S23M6	3	0.633	336.0	16	Middle
Mn180607-44	S23M6	4	0.7	366.0	16	Middle
Mn180607-44	S23M6	5	0.766	324.0	16	Middle
Mn180607-44	S23M6	6	0.833	285.0	16	Middle
Mn180607-44	S23M6	7	0.9	216.0	16	Middle
Mn180607-44	S23M6	8	0.967	175.0	16	Middle
Mn180607-44	S23M6	9	1.033	230.0	16	Middle
Mn180607-44	S23M6	10	1.1	205.0	16	Middle
Mn180607-44	S23M7	1	0.317	160.0	16	Middle
Mn180607-44	S23M7	2	0.384	227.0	16	Middle
Mn180607-44	S23M7	3	0.451	317.0	16	Middle
Mn180607-44	S23M7	4	0.518	383.0	16	Middle
Mn180607-44	S23M7	5	0.584	318.0	16	Middle
Mn180607-44	S23M7	6	0.651	357.0	16	Middle
Mn180607-44	S23M7	7	0.718	304.0	16	Middle
Mn180607-44	S23M7	8	0.784	217.0	16	Middle
Mn180607-44	S23M7	9	0.851	269.0	16	Middle
Mn180607-44	S23M7	10	0.918	156.0	16	Middle
Mn180607-44	S23M7	11	0.985	141.0	16	Middle
Mn180607-44	S23M7	12	1.051	82.0	16	Middle
Mn180607-44	S23M7	13	1.118	69.0	16	Middle
Mn180607-44	S23M8	1	0.936	154.0	16	Middle
Mn180607-44	S23M8	2	1.003	153.0	16	Middle
Mn180607-44	S23M8	3	1.069	168.0	16	Middle
Mn180607-44	S23M8	4	1.136	197.0	16	Middle
Mn180607-44	S23M8	5	1.203	171.0	16	Middle
Mn180607-44	S23M8	6	1.27	155.0	16	Middle
Mn180607-44	S23M8	7	1.336	121.0	16	Middle
Mn180607-44	S23M8	8	1.403	139.0	16	Middle
Mn180607-44	S23M8	9	1.47	80.0	16	Middle
Mn180607-44	S23M9	1	0.854	152.0	16	Middle
Mn180607-44	S23M9	2	0.921	209.0	16	Middle
Mn180607-44	S23M9	3	0.987	424.0	16	Middle
Mn180607-44	S23M9	4	1.054	455.0	16	Middle
Mn180607-44	S23M9	5	1.121	358.0	16	Middle
Mn180607-44	S23M9	6	1.188	274.0	16	Middle
Mn180607-44	S23M9	7	1.254	257.0	16	Middle
Mn180607-44	S23M9	8	1.321	272.0	16	Middle
Mn180607-44	S23M9	9	1.388	323.0	16	Middle
Mn180607-44	S23M9	10	1.454	180.0	16	Middle
Mn180607-44	S23M9	11	1.521	120.0	16	Middle
Mn180607-44	S23M9	12	1.588	72.0	16	Middle
Mn180607-44	S23M9	13	1.655	75.0	16	Middle
Mn180607-44	S23T	1	0.406	369.0	16	Terminal
Mn180607-44	S23T	2	0.472	590.0	16	Terminal
Mn180607-44	S23T	3	0.539	609.0	16	Terminal
Mn180607-44	S23T	4	0.606	768.0	16	Terminal
Mn180607-44	S23T	5	0.673	986.0	16	Terminal
Mn180607-44	S23T	6	0.739	858.0	16	Terminal
Mn180607-44	S23T	7	0.806	843.0	16	Terminal
Mn180607-44	S23T	8	0.873	766.0	16	Terminal
Mn180607-44	S23T	9	0.94	765.0	16	Terminal
Mn180607-44	S23T	10	1.006	886.0	16	Terminal
Mn180607-44	S23T	11	1.073	827.0	16	Terminal
Mn180607-44	S23T	12	1.14	798.0	16	Terminal
Mn180607-44	S23T	13	1.207	639.0	16	Terminal
Mn180607-44	S23T	14	1.273	576.0	16	Terminal
Mn180607-44	S23T	15	1.34	632.0	16	Terminal
Mn180607-44	S23T	16	1.407	447.0	16	Terminal
Mn180607-44	S23T	17	1.473	490.0	16	Terminal
Mn180607-44	S23T	18	1.54	340.0	16	Terminal
Mn180607-44	S23T	19	1.607	278.0	16	Terminal
Mn180607-44	S23T	20	1.674	215.0	16	Terminal
Mn180607-44	S23T	21	1.74	134.0	16	Terminal
Mn180607-44	S24T	1	0.309	554.0	17	Middle
Mn180607-44	S24T	2	0.442	712.0	17	Middle
Mn180607-44	S24T	3	0.576	620.0	17	Middle
Mn180607-44	S24T	4	0.709	610.0	17	Middle
Mn180607-44	S24T	5	0.843	442.0	17	Middle
Mn180607-44	S24T	6	0.976	337.0	17	Middle
Mn180607-44	S24T	7	1.11	236.0	17	Middle
Mn180607-44	S24T	8	1.243	200.0	17	Middle
Mn180607-44	S24T	9	1.377	92.0	17	Middle
Mn180607-44	S25I	1	0.182	84.0	17	Middle
Mn180607-44	S25I	2	0.315	186.0	17	Middle
Mn180607-44	S25I	3	0.449	117.0	17	Middle
Mn180607-44	S25I	4	0.582	171.0	17	Middle
Mn180607-44	S25I	5	0.716	127.0	17	Middle
Mn180607-44	S25T	1	0.037	244.0	18	Initial
Mn180607-44	S25T	2	0.171	327.0	18	Initial
Mn180607-44	S25T	3	0.304	465.0	18	Initial
Mn180607-44	S25T	4	0.437	504.0	18	Initial
Mn180607-44	S25T	5	0.571	369.0	18	Initial
Mn180607-44	S25T	6	0.704	356.0	18	Initial
Mn180607-44	S25T	7	0.838	287.0	18	Initial
Mn180607-44	S25T	8	0.971	268.0	18	Initial
Mn180607-44	S25T	9	1.105	169.0	18	Initial
Mn180607-44	S26I	1	0.48	86.0	18	Middle
Mn180607-44	S26I	2	0.614	224.0	18	Middle
Mn180607-44	S26I	3	0.747	194.0	18	Middle
Mn180607-44	S26I	4	0.881	185.0	18	Middle
Mn180607-44	S26I	5	1.014	261.0	18	Middle
Mn180607-44	S26I	6	1.148	172.0	18	Middle
Mn180607-44	S26I	7	1.281	68.0	18	Middle
Mn180607-44	S26T	1	0.298	180.0	18	Middle
Mn180607-44	S26T	2	0.432	382.0	18	Middle
Mn180607-44	S26T	3	0.565	432.0	18	Middle
Mn180607-44	S26T	4	0.699	481.0	18	Middle
Mn180607-44	S26T	5	0.832	479.0	18	Middle
Mn180607-44	S26T	6	0.966	404.0	18	Middle
Mn180607-44	S26T	7	1.099	253.0	18	Middle
Mn180607-44	S26T	8	1.233	246.0	18	Middle
Mn180607-44	S27I	1	0.972	51.0	18	Middle
Mn180607-44	S27I	2	1.106	209.0	18	Middle
Mn180607-44	S27I	3	1.239	141.0	18	Middle
Mn180607-44	S27I	4	1.373	162.0	18	Middle
Mn180607-44	S27I	5	1.506	151.0	18	Middle
Mn180607-44	S27I	6	1.64	155.0	18	Middle
Mn180607-44	S27T	1	0.917	457.0	19	Initial
Mn180607-44	S27T	2	1.05	626.0	19	Initial
Mn180607-44	S27T	3	1.184	832.0	19	Initial
Mn180607-44	S27T	4	1.317	813.0	19	Initial
Mn180607-44	S27T	5	1.45	727.0	19	Initial
Mn180607-44	S27T	6	1.584	565.0	19	Initial
Mn180607-44	S28I	1	0.915	114.0	19	Middle
Mn180607-44	S28I	2	1.048	341.0	19	Middle
Mn180607-44	S28I	3	1.182	305.0	19	Middle
Mn180607-44	S28I	4	1.315	376.0	19	Middle
Mn180607-44	S28I	5	1.449	313.0	19	Middle
Mn180607-44	S28I	6	1.582	270.0	19	Middle
Mn180607-44	S28I	7	1.716	99.0	19	Middle
Mn180607-44	S28T	1	0.896	505.0	19	Middle
Mn180607-44	S28T	2	1.03	914.0	19	Middle
Mn180607-44	S28T	3	1.163	951.0	19	Middle
Mn180607-44	S28T	4	1.297	973.0	19	Middle
Mn180607-44	S28T	5	1.43	955.0	19	Middle
Mn180607-44	S28T	6	1.564	788.0	19	Middle
Mn180607-44	S28T	7	1.697	624.0	19	Middle
Mn180607-44	S28T	8	1.83	359.0	19	Middle
mn161117-10	S1I	1	0.44	340.0	1	Initial
mn161117-10	S1I	2	0.523	329.0	1	Initial
mn161117-10	S1I	3	0.606	330.0	1	Initial
mn161117-10	S1I	4	0.69	387.0	1	Initial
mn161117-10	S1I	5	0.773	418.0	1	Initial
mn161117-10	S1I	6	0.857	493.0	1	Initial
mn161117-10	S1I	7	0.94	459.0	1	Initial
mn161117-10	S1I	8	1.023	535.0	1	Initial
mn161117-10	S1I	9	1.107	563.0	1	Initial
mn161117-10	S1I	10	1.19	394.0	1	Initial
mn161117-10	S1I	11	1.274	196.0	1	Initial
mn161117-10	S2M1	1	0.509	161.0	2	Middle
mn161117-10	S2M1	2	0.592	250.0	2	Middle
mn161117-10	S2M1	3	0.676	327.0	2	Middle
mn161117-10	S2M1	4	0.759	367.0	2	Middle
mn161117-10	S2M1	5	0.842	366.0	2	Middle
mn161117-10	S2M1	6	0.926	343.0	2	Middle
mn161117-10	S2M1	7	1.009	409.0	2	Middle
mn161117-10	S2M1	8	1.093	352.0	2	Middle
mn161117-10	S2M1	9	1.176	405.0	2	Middle
mn161117-10	S2M1	10	1.259	348.0	2	Middle
mn161117-10	S2M1	11	1.343	331.0	2	Middle
mn161117-10	S2M1	12	1.426	309.0	2	Middle
mn161117-10	S2M1	13	1.51	354.0	2	Middle
mn161117-10	S2M1	14	1.593	316.0	2	Middle
mn161117-10	S2M2	1	0.482	232.0	2	Middle
mn161117-10	S2M2	2	0.565	230.0	2	Middle
mn161117-10	S2M2	3	0.649	252.0	2	Middle
mn161117-10	S2M2	4	0.732	357.0	2	Middle
mn161117-10	S2M2	5	0.816	373.0	2	Middle
mn161117-10	S2M2	6	0.899	312.0	2	Middle
mn161117-10	S2M2	7	0.982	364.0	2	Middle
mn161117-10	S2M2	8	1.066	362.0	2	Middle
mn161117-10	S2M2	9	1.149	321.0	2	Middle
mn161117-10	S2M2	10	1.233	315.0	2	Middle
mn161117-10	S2M2	11	1.316	253.0	2	Middle
mn161117-10	S2M3	1	0.626	92.0	2	Middle
mn161117-10	S2M3	2	0.709	101.0	2	Middle
mn161117-10	S2M3	3	0.792	145.0	2	Middle
mn161117-10	S2M3	4	0.876	147.0	2	Middle
mn161117-10	S2M3	5	0.959	146.0	2	Middle
mn161117-10	S2M3	6	1.043	168.0	2	Middle
mn161117-10	S2M3	7	1.126	210.0	2	Middle
mn161117-10	S2M3	8	1.209	208.0	2	Middle
mn161117-10	S2M3	9	1.293	266.0	2	Middle
mn161117-10	S2M3	10	1.376	181.0	2	Middle
mn161117-10	S2M3	11	1.46	142.0	2	Middle
mn161117-10	S2M3	12	1.543	174.0	2	Middle
mn161117-10	S2M3	13	1.626	176.0	2	Middle
mn161117-10	S2T	1	0.973	203.0	2	Terminal
mn161117-10	S2T	2	1.057	196.0	2	Terminal
mn161117-10	S2T	3	1.14	287.0	2	Terminal
mn161117-10	S2T	4	1.224	260.0	2	Terminal
mn161117-10	S2T	5	1.307	265.0	2	Terminal
mn161117-10	S2T	6	1.39	349.0	2	Terminal
mn161117-10	S2T	7	1.474	346.0	2	Terminal
mn161117-10	S2T	8	1.557	380.0	2	Terminal
mn161117-10	S2T	9	1.641	419.0	2	Terminal
mn161117-10	S2T	10	1.724	337.0	2	Terminal
mn161117-10	S2T	11	1.807	351.0	2	Terminal
mn161117-10	S2T	12	1.891	394.0	2	Terminal
mn161117-10	S2T	13	1.974	451.0	2	Terminal
mn161117-10	S2T	14	2.058	475.0	2	Terminal
mn161117-10	S2T	15	2.141	453.0	2	Terminal
mn161117-10	S2T	16	2.224	451.0	2	Terminal
mn161117-10	S2T	17	2.308	412.0	2	Terminal
mn161117-10	S2T	18	2.391	419.0	2	Terminal
mn161117-10	S2T	19	2.475	405.0	2	Terminal
mn161117-10	S2T	20	2.558	459.0	2	Terminal
mn161117-10	S2T	21	2.641	483.0	2	Terminal
mn161117-10	S2T	22	2.275	456.0	2	Terminal
mn161117-10	S2T	23	2.808	401.0	2	Terminal
mn161117-10	S2T	24	2.892	364.0	2	Terminal
mn161117-10	S2T	25	2.975	317.0	2	Terminal
mn161117-10	S3I	1	0.174	264.0	3	Initial
mn161117-10	S3I	2	0.341	248.0	3	Initial
mn161117-10	S3I	3	0.508	287.0	3	Initial
mn161117-10	S3I	4	0.675	224.0	3	Initial
mn161117-10	S3I	5	0.842	179.0	3	Initial
mn161117-10	S3M1	1	0.02	228.0	3	Middle
mn161117-10	S3M1	2	0.103	290.0	3	Middle
mn161117-10	S3M1	3	1.187	324.0	3	Middle
mn161117-10	S3M1	4	1.27	320.0	3	Middle
mn161117-10	S3M1	5	1.354	335.0	3	Middle
mn161117-10	S3M1	6	1.437	295.0	3	Middle
mn161117-10	S3M1	7	1.52	314.0	3	Middle
mn161117-10	S3M1	8	1.604	333.0	3	Middle
mn161117-10	S3M1	9	1.687	379.0	3	Middle
mn161117-10	S3M1	10	1.771	340.0	3	Middle
mn161117-10	S3M1	11	1.854	317.0	3	Middle
mn161117-10	S3M1	12	1.937	274.0	3	Middle
mn161117-10	S3M1	13	2.021	193.0	3	Middle
mn161117-10	S3M2	1	0.824	286.0	3	Middle
mn161117-10	S3M2	2	0.907	368.0	3	Middle
mn161117-10	S3M2	3	0.991	333.0	3	Middle
mn161117-10	S3M2	4	1.074	310.0	3	Middle
mn161117-10	S3M2	5	1.158	290.0	3	Middle
mn161117-10	S3M2	6	1.241	318.0	3	Middle
mn161117-10	S3M2	7	1.324	346.0	3	Middle
mn161117-10	S3M2	8	1.408	330.0	3	Middle
mn161117-10	S3M2	9	1.491	309.0	3	Middle
mn161117-10	S3M2	10	1.575	292.0	3	Middle
mn161117-10	S3M2	11	1.658	281.0	3	Middle
mn161117-10	S3M2	12	1.741	273.0	3	Middle
mn161117-10	S3M2	13	1.825	191.0	3	Middle
mn161117-10	S3M2	14	1.908	186.0	3	Middle
mn161117-10	S3M3	1	0.755	202.0	3	Middle
mn161117-10	S3M3	2	0.88	230.0	3	Middle
mn161117-10	S3M3	3	0.963	202.0	3	Middle
mn161117-10	S3M3	4	1.047	261.0	3	Middle
mn161117-10	S3M3	5	1.13	258.0	3	Middle
mn161117-10	S3M3	6	1.214	263.0	3	Middle
mn161117-10	S3M3	7	1.297	258.0	3	Middle
mn161117-10	S3M3	8	1.38	245.0	3	Middle
mn161117-10	S3M3	9	1.464	266.0	3	Middle
mn161117-10	S3M3	10	1.547	240.0	3	Middle
mn161117-10	S3M3	11	1.631	235.0	3	Middle
mn161117-10	S3M3	12	1.714	201.0	3	Middle
mn161117-10	S3M4	1	0.771	295.0	3	Middle
mn161117-10	S3M4	2	0.854	258.0	3	Middle
mn161117-10	S3M4	3	0.979	330.0	3	Middle
mn161117-10	S3M4	4	1.063	346.0	3	Middle
mn161117-10	S3M4	5	1.146	355.0	3	Middle
mn161117-10	S3M4	6	1.229	345.0	3	Middle
mn161117-10	S3M4	7	1.313	328.0	3	Middle
mn161117-10	S3M4	8	1.438	371.0	3	Middle
mn161117-10	S3M4	9	1.521	386.0	3	Middle
mn161117-10	S3M4	10	1.605	314.0	3	Middle
mn161117-10	S3M4	11	1.688	277.0	3	Middle
mn161117-10	S3M4	12	1.771	293.0	3	Middle
mn161117-10	S3M5	1	0.83	212.0	3	Middle
mn161117-10	S3M5	2	0.955	224.0	3	Middle
mn161117-10	S3M5	3	1.038	260.0	3	Middle
mn161117-10	S3M5	4	1.122	237.0	3	Middle
mn161117-10	S3M5	5	1.205	285.0	3	Middle
mn161117-10	S3M5	6	1.372	263.0	3	Middle
mn161117-10	S3M5	7	1.455	335.0	3	Middle
mn161117-10	S3M5	8	1.539	281.0	3	Middle
mn161117-10	S3M5	9	1.622	292.0	3	Middle
mn161117-10	S3M5	10	1.706	296.0	3	Middle
mn161117-10	S3M5	11	1.789	322.0	3	Middle
mn161117-10	S3M5	12	1.872	293.0	3	Middle
mn161117-10	S3M5	13	1.956	305.0	3	Middle
mn161117-10	S3M5	14	2.039	247.0	3	Middle
mn161117-10	S3M6	1	0.891	202.0	3	Middle
mn161117-10	S3M6	2	0.974	220.0	3	Middle
mn161117-10	S3M6	3	1.058	234.0	3	Middle
mn161117-10	S3M6	4	1.224	328.0	3	Middle
mn161117-10	S3M6	5	1.308	313.0	3	Middle
mn161117-10	S3M6	6	1.391	284.0	3	Middle
mn161117-10	S3M6	7	1.475	345.0	3	Middle
mn161117-10	S3M6	8	1.558	327.0	3	Middle
mn161117-10	S3M6	9	1.641	348.0	3	Middle
mn161117-10	S3M6	10	1.725	310.0	3	Middle
mn161117-10	S3M6	11	1.808	328.0	3	Middle
mn161117-10	S3M6	12	1.892	281.0	3	Middle
mn161117-10	S3M6	13	1.975	296.0	3	Middle
mn161117-10	S3M6	14	2.058	326.0	3	Middle
mn161117-10	S3T	1	0.364	242.0	3	Terminal
mn161117-10	S3T	2	0.448	263.0	3	Terminal
mn161117-10	S3T	3	0.531	283.0	3	Terminal
mn161117-10	S3T	4	0.615	376.0	3	Terminal
mn161117-10	S3T	5	0.74	291.0	3	Terminal
mn161117-10	S3T	6	0.823	361.0	3	Terminal
mn161117-10	S3T	7	0.948	375.0	3	Terminal
mn161117-10	S3T	8	1.032	367.0	3	Terminal
mn161117-10	S3T	9	1.115	342.0	3	Terminal
mn161117-10	S3T	10	1.198	305.0	3	Terminal
mn161117-10	S3T	11	1.282	314.0	3	Terminal
mn161117-10	S3T	12	1.365	361.0	3	Terminal
mn161117-10	S3T	13	1.449	386.0	3	Terminal
mn161117-10	S3T	14	1.532	309.0	3	Terminal
mn161117-10	S3T	15	1.616	376.0	3	Terminal
mn161117-10	S3T	16	1.741	373.0	3	Terminal
mn161117-10	S3T	17	1.824	407.0	3	Terminal
mn161117-10	S3T	18	1.907	350.0	3	Terminal
mn161117-10	S3T	19	1.991	357.0	3	Terminal
mn161117-10	S3T	20	2.074	407.0	3	Terminal
mn161117-10	S3T	21	2.158	312.0	3	Terminal
mn161117-10	S3T	22	2.324	355.0	3	Terminal
mn161117-10	S3T	23	2.408	358.0	3	Terminal
mn161117-10	S4T	1	0.609	210.0	4	Terminal
mn161117-10	S4T	2	0.692	206.0	4	Terminal
mn161117-10	S4T	3	0.776	257.0	4	Terminal
mn161117-10	S4T	4	0.859	258.0	4	Terminal
mn161117-10	S4T	5	0.942	277.0	4	Terminal
mn161117-10	S4T	6	1.026	276.0	4	Terminal
mn161117-10	S4T	7	1.109	299.0	4	Terminal
mn161117-10	S4T	8	1.193	339.0	4	Terminal
mn161117-10	S4T	9	1.276	394.0	4	Terminal
mn161117-10	S4T	10	1.359	429.0	4	Terminal
mn161117-10	S4T	11	1.443	391.0	4	Terminal
mn161117-10	S4T	12	1.526	408.0	4	Terminal
mn161117-10	S4T	13	1.61	362.0	4	Terminal
mn161117-10	S4T	14	1.693	372.0	4	Terminal
mn161117-10	S4T	15	1.776	395.0	4	Terminal
mn161117-10	S4T	16	1.902	376.0	4	Terminal
mn161117-10	S4T	17	1.985	396.0	4	Terminal
mn161117-10	S4T	18	2.068	417.0	4	Terminal
mn161117-10	S4T	19	2.152	410.0	4	Terminal
mn161117-10	S4T	20	2.235	439.0	4	Terminal
mn161117-10	S4T	21	2.319	443.0	4	Terminal
mn161117-10	S4T	22	2.402	493.0	4	Terminal
mn161117-10	S4T	23	2.485	428.0	4	Terminal
mn161117-10	S4T	24	2.569	361.0	4	Terminal
mn161117-10	S5I	1	0.53	96.0	5	Initial
mn161117-10	S5I	2	0.614	161.0	5	Initial
mn161117-10	S5I	3	0.697	177.0	5	Initial
mn161117-10	S5I	4	0.781	155.0	5	Initial
mn161117-10	S5I	5	0.864	147.0	5	Initial
mn161117-10	S5I	6	0.947	170.0	5	Initial
mn161117-10	S5I	7	1.031	174.0	5	Initial
mn161117-10	S5I	8	1.114	194.0	5	Initial
mn161117-10	S5I	9	1.239	157.0	5	Initial
mn161117-10	S5I	10	1.323	144.0	5	Initial
mn161117-10	S5I	11	1.406	142.0	5	Initial
mn161117-10	S5M2	1	0.066	119.0	5	Middle
mn161117-10	S5M2	2	0.191	169.0	5	Middle
mn161117-10	S5M2	3	0.274	204.0	5	Middle
mn161117-10	S5M2	4	0.358	232.0	5	Middle
mn161117-10	S5M2	5	0.441	247.0	5	Middle
mn161117-10	S5M2	6	0.566	227.0	5	Middle
mn161117-10	S5M2	7	0.65	283.0	5	Middle
mn161117-10	S5M2	8	0.733	257.0	5	Middle
mn161117-10	S5M2	9	0.817	249.0	5	Middle
mn161117-10	S5M2	10	0.9	180.0	5	Middle
mn161117-10	S5M2	11	0.983	203.0	5	Middle
mn161117-10	S5M2	12	1.108	202.0	5	Middle
mn161117-10	S5M2	13	1.192	135.0	5	Middle
mn161117-10	S5T	1	0.378	112.0	5	Middle
mn161117-10	S5T	2	0.461	137.0	5	Middle
mn161117-10	S5T	3	0.545	160.0	5	Middle
mn161117-10	S5T	4	0.628	214.0	5	Middle
mn161117-10	S5T	5	0.711	291.0	5	Middle
mn161117-10	S5T	6	0.795	275.0	5	Middle
mn161117-10	S5T	7	0.878	357.0	5	Middle
mn161117-10	S5T	8	0.962	362.0	5	Middle
mn161117-10	S5T	9	1.045	305.0	5	Middle
mn161117-10	S5T	10	1.128	333.0	5	Middle
mn161117-10	S5T	11	1.212	365.0	5	Middle
mn161117-10	S5T	12	1.295	340.0	5	Middle
mn161117-10	S5T	13	1.379	297.0	5	Middle
mn161117-10	S5T	14	1.462	326.0	5	Middle
mn161117-10	S5T	15	1.545	276.0	5	Middle
mn161117-10	S5T	16	1.629	284.0	5	Middle
mn161117-10	S5T	17	1.712	296.0	5	Middle
mn161117-10	S5T	18	1.796	252.0	5	Middle
mn161117-10	S5T	19	1.879	277.0	5	Middle
mn161117-10	S5T	20	2.004	288.0	5	Middle
mn161117-10	S5T	21	2.088	237.0	5	Middle
mn161117-10	S6I	1	0.274	163.0	5	Terminal
mn161117-10	S6I	2	0.358	189.0	5	Terminal
mn161117-10	S6I	3	0.441	204.0	5	Terminal
mn161117-10	S6I	4	0.566	178.0	5	Terminal
mn161117-10	S6I	5	0.65	212.0	5	Terminal
mn161117-10	S6I	6	0.733	165.0	5	Terminal
mn161117-10	S6I	7	0.817	178.0	5	Terminal
mn161117-10	S6I	8	0.9	185.0	5	Terminal
mn161117-10	S6I	9	1.025	153.0	5	Terminal
mn161117-10	S6I	10	1.108	190.0	5	Terminal
mn161117-10	S6M1	1	0.668	268.0	6	Initial
mn161117-10	S6M1	2	0.751	258.0	6	Initial
mn161117-10	S6M1	3	0.835	231.0	6	Initial
mn161117-10	S6M1	4	0.918	235.0	6	Initial
mn161117-10	S6M1	5	1.043	235.0	6	Initial
mn161117-10	S6M1	6	1.127	239.0	6	Initial
mn161117-10	S6M1	7	1.21	211.0	6	Initial
mn161117-10	S6M1	8	1.294	258.0	6	Initial
mn161117-10	S6M1	9	1.377	168.0	6	Initial
mn161117-10	S6M1	10	1.46	168.0	6	Initial
mn161117-10	S6M1	11	1.544	191.0	6	Initial
mn161117-10	S6M1	12	1.627	164.0	6	Initial
mn161117-10	S6M1	13	1.711	143.0	6	Initial
mn161117-10	S7I	1	0.41	70.0	6	Terminal
mn161117-10	S7I	2	0.577	154.0	6	Terminal
mn161117-10	S7I	3	0.744	178.0	6	Terminal
mn161117-10	S7I	4	0.911	157.0	6	Terminal
mn161117-10	S7I	5	1.078	224.0	6	Terminal
mn161117-10	S7I	6	1.244	263.0	6	Terminal
mn161117-10	S7I	7	1.411	250.0	6	Terminal
mn161117-10	S7I	8	1.578	254.0	6	Terminal
mn161117-10	S7M1	1	0.093	158.0	7	Initial
mn161117-10	S7M1	2	0.26	225.0	7	Initial
mn161117-10	S7M1	3	0.427	234.0	7	Initial
mn161117-10	S7M1	4	0.594	299.0	7	Initial
mn161117-10	S7M1	5	0.761	241.0	7	Initial
mn161117-10	S7M3	1	0.839	247.0	7	Middle
mn161117-10	S7M3	2	1.006	306.0	7	Middle
mn161117-10	S7M3	3	1.173	388.0	7	Middle
mn161117-10	S7M3	4	1.339	415.0	7	Middle
mn161117-10	S7M3	5	1.506	476.0	7	Middle
mn161117-10	S7M3	6	1.673	396.0	7	Middle
mn161117-10	S7M3	7	1.84	335.0	7	Middle
mn161117-10	S7M3	8	2.007	314.0	7	Middle
mn161117-10	S7M3	9	2.173	271.0	7	Middle
mn161117-10	S7M3	10	2.34	194.0	7	Middle
mn161117-10	S7T	1	0.478	254.0	7	Middle
mn161117-10	S7T	2	0.645	270.0	7	Middle
mn161117-10	S7T	3	0.812	157.0	7	Middle
mn161117-10	S7T	4	0.978	127.0	7	Middle
mn161117-10	S7T	5	1.145	111.0	7	Middle
mn161117-10	S7T	6	1.312	159.0	7	Middle
mn161117-10	S7T	7	1.479	183.0	7	Middle
mn161117-10	S7T	8	1.646	85.0	7	Middle
mn161117-10	S8M2	1	0.997	369.0	8	Middle
mn161117-10	S8M2	2	1.164	447.0	8	Middle
mn161117-10	S8M2	3	1.331	470.0	8	Middle
mn161117-10	S8M2	4	1.498	559.0	8	Middle
mn161117-10	S8M2	5	1.665	505.0	8	Middle
mn161117-10	S8M2	6	1.832	546.0	8	Middle
mn161117-10	S8M3	1	0.342	308.0	8	Middle
mn161117-10	S8M3	2	0.509	301.0	8	Middle
mn161117-10	S8M3	3	0.676	404.0	8	Middle
mn161117-10	S8M3	4	0.842	429.0	8	Middle
mn161117-10	S8M3	5	1.009	388.0	8	Middle
mn161117-10	S8M3	6	1.176	395.0	8	Middle
mn161117-10	S8M3	7	1.343	372.0	8	Middle
mn161117-10	S8M3	8	1.51	314.0	8	Middle
mn161117-10	S8M4	1	0.151	141.0	8	Middle
mn161117-10	S8M4	2	0.318	148.0	8	Middle
mn161117-10	S8M4	3	0.485	164.0	8	Middle
mn161117-10	S8M4	4	0.651	130.0	8	Middle
mn161117-10	S8M4	5	0.818	142.0	8	Middle
mn161117-10	S8M4	6	0.985	105.0	8	Middle
mn161117-10	S8T	1	0.506	229.0	8	Middle
mn161117-10	S8T	2	0.673	191.0	8	Middle
mn161117-10	S8T	3	0.84	233.0	8	Middle
mn161117-10	S8T	4	1.007	230.0	8	Middle
mn161117-10	S8T	5	1.173	278.0	8	Middle
mn161117-10	S8T	6	1.34	286.0	8	Middle
mn161117-10	S8T	7	1.507	320.0	8	Middle
mn161117-10	S8T	8	1.674	270.0	8	Middle
mn161117-10	S8T	9	1.841	198.0	8	Middle
mn161117-10	S8T	10	2.008	98.0	8	Middle
mn161117-10	S9M4	1	0.258	130.0	9	Middle
mn161117-10	S9M4	2	0.425	140.0	9	Middle
mn161117-10	S9M4	3	0.591	139.0	9	Middle
mn161117-10	S9M4	4	0.758	118.0	9	Middle
mn161117-10	S9M4	5	0.925	101.0	9	Middle
mn161117-10	S9T	1	0.485	133.0	9	Middle
mn161117-10	S9T	2	0.651	128.0	9	Middle
mn161117-10	S9T	3	0.818	117.0	9	Middle
mn161117-10	S9T	4	0.985	102.0	9	Middle
mn161117-10	S9T	5	1.152	73.0	9	Middle
mn161117-10	S9T	6	1.319	74.0	9	Middle
mn161117-10	S9T	7	1.485	41.0	9	Middle
mn161117-10	S10I	1	0.882	116.0	9	Terminal
mn161117-10	S10I	2	1.049	127.0	9	Terminal
mn161117-10	S10I	3	1.216	105.0	9	Terminal
mn161117-10	S10I	4	1.383	79.0	9	Terminal
mn161117-10	S10I	5	1.55	56.0	9	Terminal
mn161117-10	S10I	6	1.716	86.0	9	Terminal
mn161117-10	S10I	7	1.883	49.0	9	Terminal
mn161117-10	S10I	8	2.05	61.0	9	Terminal
mn161117-10	S10M2	1	0.259	85.0	10	Middle
mn161117-10	S10M2	2	0.426	81.0	10	Middle
mn161117-10	S10M2	3	0.593	127.0	10	Middle
mn161117-10	S10M2	4	0.76	86.0	10	Middle
mn161117-10	S10M2	5	0.927	109.0	10	Middle
mn161117-10	S10M3	1	0.86	34.0	10	Middle
mn161117-10	S10M3	2	1.027	90.0	10	Middle
mn161117-10	S10M3	3	1.193	108.0	10	Middle
mn161117-10	S10M3	4	1.36	143.0	10	Middle
mn161117-10	S10M3	5	1.527	173.0	10	Middle
mn161117-10	S10T	1	0.996	245.0	10	Middle
mn161117-10	S10T	2	1.163	258.0	10	Middle
mn161117-10	S10T	3	1.329	274.0	10	Middle
mn161117-10	S10T	4	1.496	256.0	10	Middle
mn161117-10	S10T	5	1.663	317.0	10	Middle
mn161117-10	S10T	6	1.83	227.0	10	Middle
mn161117-10	S10T	7	1.997	186.0	10	Middle
mn161117-10	S10T	8	2.163	188.0	10	Middle
mn161117-10	S10T	9	2.414	150.0	10	Middle
mn161117-10	S10T	10	2.58	169.0	10	Middle
mn161117-10	S10T	11	2.747	149.0	10	Middle
mn161117-10	S10T	12	2.914	90.0	10	Middle
mn161117-10	S11M2	1	0.711	177.0	11	Middle
mn161117-10	S11M2	2	0.877	177.0	11	Middle
mn161117-10	S11M2	3	1.044	187.0	11	Middle
mn161117-10	S11M2	4	1.211	211.0	11	Middle
mn161117-10	S11M2	5	1.378	182.0	11	Middle
mn161117-10	S11M2	6	1.545	145.0	11	Middle
mn161117-10	S11M4	1	0.439	136.0	11	Terminal
mn161117-10	S11M4	2	0.606	226.0	11	Terminal
mn161117-10	S11M4	3	0.772	244.0	11	Terminal
mn161117-10	S11M4	4	0.939	163.0	11	Terminal
mn161117-10	S11M4	5	1.106	142.0	11	Terminal
mn161117-10	S11M4	6	1.273	127.0	11	Terminal
mn161117-10	S11M4	7	1.44	104.0	11	Terminal
mn161117-10	S11M4	8	1.606	69.0	11	Terminal
mn161117-10	S11M5	1	0.234	89.0	12	Initial
mn161117-10	S11M5	2	0.4	167.0	12	Initial
mn161117-10	S11M5	3	0.567	132.0	12	Initial
mn161117-10	S11M5	4	0.734	110.0	12	Initial
mn161117-10	S11M5	5	0.901	105.0	12	Initial
mn161117-10	S11M5	6	1.068	88.0	12	Initial
mn161117-10	S11M5	7	1.234	78.0	12	Initial
mn161117-10	S11T	1	0.266	113.0	12	Middle
mn161117-10	S11T	2	0.433	192.0	12	Middle
mn161117-10	S11T	3	0.6	208.0	12	Middle
mn161117-10	S11T	4	0.766	218.0	12	Middle
mn161117-10	S11T	5	0.933	303.0	12	Middle
mn161117-10	S11T	6	1.1	193.0	12	Middle
mn161117-10	S11T	7	1.267	229.0	12	Middle
mn161117-10	S11T	8	1.434	256.0	12	Middle
mn161117-10	S11T	9	1.601	241.0	12	Middle
mn161117-10	S11T	10	1.767	242.0	12	Middle
mn161117-10	S11T	11	1.934	279.0	12	Middle
mn161117-10	S12T	1	0.058	137.0	13	Initial
mn161117-10	S12T	2	0.224	191.0	13	Initial
mn161117-10	S12T	3	0.391	190.0	13	Initial
mn161117-10	S12T	4	0.558	172.0	13	Initial
mn161117-10	S12T	5	0.725	204.0	13	Initial
mn161117-10	S12T	6	0.892	170.0	13	Initial
mn161117-10	S12T	7	1.058	185.0	13	Initial
mn161117-10	S12T	8	1.225	188.0	13	Initial
mn161117-10	S12T	9	1.392	205.0	13	Initial
mn161117-10	S12T	10	1.559	271.0	13	Initial
mn161117-10	S12T	11	1.726	280.0	13	Initial
mn161117-10	S12T	12	1.892	256.0	13	Initial
mn161117-10	S12T	13	2.059	239.0	13	Initial
mn161117-10	S12T	14	2.226	213.0	13	Initial
mn161117-10	S13I	1	0.359	130.0	13	Terminal
mn161117-10	S13I	2	0.525	152.0	13	Terminal
mn161117-10	S13I	3	0.692	194.0	13	Terminal
mn161117-10	S13I	4	0.859	194.0	13	Terminal
mn161117-10	S13I	5	1.026	204.0	13	Terminal
mn161117-10	S13M1	1	0.002	321.0	14	Initial
mn161117-10	S13M1	2	0.168	298.0	14	Initial
mn161117-10	S13M1	3	0.335	266.0	14	Initial
mn161117-10	S13M1	4	0.502	312.0	14	Initial
mn161117-10	S13M1	5	0.669	288.0	14	Initial
mn161117-10	S13M1	6	0.836	227.0	14	Initial
mn161117-10	S13M1	7	1.003	249.0	14	Initial
mn161117-10	S13M2	1	0.23	138.0	14	Middle
mn161117-10	S13M2	2	0.397	176.0	14	Middle
mn161117-10	S13M2	3	0.564	198.0	14	Middle
mn161117-10	S13M2	4	0.731	190.0	14	Middle
mn161117-10	S13M2	5	0.897	204.0	14	Middle
mn161117-10	S13M2	6	1.064	202.0	14	Middle
mn161117-10	S13M2	7	1.231	181.0	14	Middle
mn161117-10	S13T	1	0.997	134.0	14	Middle
[truncated: 4,968 more rows]
