# Supplementary material for: Baleen whale inhalation variability revealed using animal-borne video tags
Source: PeerJ. 2022 Jul 20;10:e13724. doi: 10.7717/peerj.13724 (PMC9308462; doi:10.7717/peerj.13724)
Supplement: Supplemental Information 8 — This data was created using the figure provided in (Sumich, 2001). [file peerj-10-13724-s008.csv]

time	flow
0.897525369	-17.0598885
0.897525369	-29.5620438
0.913975432	-52.57486062
0.919458786	-36.20035634
0.930425494	-64.30254612
0.935908848	-76.03023162
0.95601448	-88.00026821
1.007192451	-98.9166044
1.105892825	-109.3022588
1.226526616	-111.2334042
1.319743635	-119.4742993
1.412960655	-128.0102305
1.500694321	-121.2592678
1.555527862	-112.5188229
1.610361403	-100.6985289
1.648744882	-85.98770044
1.684935019	-71.12673142
1.709061777	-55.70039945
1.72660851	-40.89143054
1.747445255	-23.80883959
1.769378672	-11.74923846
