# Supplementary material for: Baleen whale inhalation variability revealed using animal-borne video tags
Source: PeerJ. 2022 Jul 20;10:e13724. doi: 10.7717/peerj.13724 (PMC9308462; doi:10.7717/peerj.13724)
Supplement: Supplemental Information 10 [file peerj-10-13724-s010.r]

library(tidyverse)
library(sjPlot)
library(ggplot2)
library(readr)
library(ggpubr)
library(lsmeans)
library(lme4)
library(lmerTest)
library(glmmTMB)
library(zoo)
library(performance)
library(ggeffects)

setwd("E:/Nares expansion and breath variability/Paper/Revisions for PeerJ/Final Submission Docs/Revised Analysis Files")
theme_set(theme_minimal())


# Loading the data --------------------------------------------------------------------------------
dat <- read_csv("E:/Nares expansion and breath variability/Paper/Revisions for PeerJ/Final Submission Docs/Revised Analysis Files/Raw Data Supplementary File 1.csv", 
                   col_types = cols(assoc_divedur = col_time(format = "%H:%M:%S"),
                                    following_divedur = col_time(format = "%H:%M:%S"),
                                    follow_divedep = col_double(),
                                    prev_divedur = col_time(format = "%H:%M:%S")))
dat$species = parse_factor(dat$species, levels = c("mn", "bb"))
dat$individualID <- factor(dat$individualID, levels = c("bb180304-45", "bb190224-52", "bb190228-55b", "bb190309-52", "mn161117-10", "mn180607-44"))

dat <- dat %>% 
  ungroup() %>%
  group_by(individualID)%>%
  mutate(SIA = IA / max(IA, na.rm = TRUE), #Normalize IA and max nares area
         NMA = max_area / max(max_area, na.rm = TRUE))%>%
  mutate(prev_divedur = as.numeric(prev_divedur, unit = "secs"), #change durations to number of seconds
         following_divedur = as.numeric(following_divedur, unit = "secs")) %>%
  ungroup()#calculates the normalized IA and normalized maximum nares area for each whale by dividing by the largest breath. 

##Identifying where dives and IBIs diverge (depth and duration) -------------------------------------
p <- dat %>% #duration
  mutate(ibi = as.numeric(following_divedur, unit = "secs"))

log_ibi_dens <- density(log(p$ibi), na.rm = TRUE)
log_ibi_peaks <- pracma::findpeaks(log_ibi_dens$y)
log_ibi_valley <- log_ibi_peaks[1,4]
log_ibi_thr <- log_ibi_dens$x[log_ibi_valley]

ggplot(p, aes(x = log(ibi)))+ 
  geom_histogram(aes(y = ..density..), bins = 20) +
  geom_density(color = "blue") +
  geom_vline(xintercept = log_ibi_thr, color = "red")

# Your IBI threshold is:
ibi_thr <- exp(log_ibi_thr)
ibi_thr

##Classifying initial, middle, and terminal breaths using the minimum dive duration value distinguishing IBIs from dives --------------------------------------------------------------------------------------
dat$breath_type = ifelse(dat$prev_divedur > 90, "Initial", ifelse(dat$following_divedur > 90, "Terminal", "Middle"))
 
 #numbering the breath numbers and surface intervals
dat$breath_n <- ifelse(dat$prev_divedur > 90, 1, 0)
dat$breath_num <- ave(dat$breath_n, 
                    cumsum(dat$breath_n == 1), 
                    FUN = seq)
dat <- dat %>%
  group_by(individualID) %>%
  mutate(surface_num = ifelse(breath_n == 1, cumsum(breath_n), NA))
dat$surface_num <- na.locf(dat$surface_num)

  ##Table 2 ---------------------------------------------------------------------------------------
s <- dat %>%
  group_by(individualID) 
s$s_type <- ifelse(s$prev_divedur > 90, "Dive", "IBI")
s <- s %>%
  group_by(individualID, s_type) %>%
  summarise(min = min(prev_divedur, na.rm = TRUE),
            mean = mean(prev_divedur, na.rm = TRUE), 
            sd = sd(prev_divedur, na.rm = TRUE),
            max = max(prev_divedur, na.rm = TRUE), 
            n = sum(!is.na(prev_divedur)))

  #create a DF by whale 
Mn44 = dat %>%
  filter(individualID == "mn180607-44") %>%
  mutate(SIA = IA / max(IA, na.rm = TRUE))
Mn10 = dat %>% 
  filter(individualID == "mn161117-10")%>%
  mutate(SIA = IA / max(IA, na.rm = TRUE))
Bb55b = dat %>%
  filter(individualID == "bb190228-55b")%>%
  mutate(SIA = IA / max(IA, na.rm = TRUE))
Bb52 = dat %>%
  filter(individualID == "bb190309-52")%>%
  mutate(SIA = IA / max(IA, na.rm = TRUE))
Bb45 = dat %>%
  filter(individualID == "bb180304-45")%>%
  mutate(SIA = IA / max(IA, na.rm = TRUE))
Bb52b = dat %>%
  filter(individualID == "bb190224-52")%>%
  mutate(SIA = IA / max(IA, na.rm = TRUE))

  #create a dataframe by whale for each breath type 
Mn44.i = dat %>%
  filter(individualID == "mn180607-44", breath_type == "Initial")
Mn10.i = dat %>% 
  filter(individualID == "mn161117-10", breath_type == "Initial")
Bb55b.i = dat %>%
  filter(individualID == "bb190228-55b", breath_type == "Initial")
Bb52.i = dat %>%
  filter(individualID == "bb190309-52", breath_type == "Initial")
Bb45.i = dat %>%
  filter(individualID == "bb180304-45", breath_type == "Initial")
Bb52b.i = dat %>%
  filter(individualID == "bb190224-52", breath_type == "Initial")

Mn44.m = dat %>%
  filter(individualID == "mn180607-44", breath_type == "Middle")
Mn10.m = dat %>% 
  filter(individualID == "mn161117-10", breath_type == "Middle")
Bb55b.m = dat %>%
  filter(individualID == "bb190228-55b", breath_type == "Middle")
Bb52.m = dat %>%
  filter(individualID == "bb190309-52", breath_type == "Middle")
Bb45.m = dat %>%
  filter(individualID == "bb180304-45", breath_type == "Middle")
Bb52b.m = dat %>%
  filter(individualID == "bb190224-52", breath_type == "Middle")

Mn44.t = dat %>%
  filter(individualID == "mn180607-44", breath_type == "Terminal")
Mn10.t = dat %>% 
  filter(individualID == "mn161117-10", breath_type == "Terminal")
Bb55b.t = dat %>%
  filter(individualID == "bb190228-55b", breath_type == "Terminal")
Bb52.t = dat %>%
  filter(individualID == "bb190309-52", breath_type == "Terminal")
Bb45.t = dat %>%
  filter(individualID == "bb180304-45", breath_type == "Terminal")
Bb52b.t = dat %>%
  filter(individualID == "bb190224-52", breath_type == "Terminal")

        #Removes the NAs from each of the dataframes.
Mn44.i = Mn44.i[!is.na(Mn44.i$IA),] 
Mn44.m = Mn44.m[!is.na(Mn44.m$IA),]
Mn44.t = Mn44.t[!is.na(Mn44.t$IA),]

Mn10.i = Mn10.i[!is.na(Mn10.i$IA),]
Mn10.m = Mn10.m[!is.na(Mn10.m$IA),]
Mn10.t = Mn10.t[!is.na(Mn10.t$IA),]

Bb55b.i = Bb55b.i[!is.na(Bb55b.i$IA),]
Bb55b.m = Bb55b.m[!is.na(Bb55b.m$IA),]
Bb55b.t = Bb55b.t[!is.na(Bb55b.t$IA),]

Bb52.i = Bb52.i[!is.na(Bb52.i$IA),]
Bb52.m = Bb52.m[!is.na(Bb52.m$IA),]
Bb52.t = Bb52.t[!is.na(Bb52.t$IA),]

Bb45.i = Bb45.i[!is.na(Bb45.i$IA),]
Bb45.m = Bb45.m[!is.na(Bb45.m$IA),]
Bb45.t = Bb45.t[!is.na(Bb45.t$IA),]

Bb52b.i = Bb52b.i[!is.na(Bb52b.i$IA),]
Bb52b.m = Bb52b.m[!is.na(Bb52b.m$IA),]
Bb52b.t = Bb52b.t[!is.na(Bb52b.t$IA),]

      #Runs the qq plot for each breath type and individual to confirm linearity. 
ggqqplot(Mn44.i$IA)
ggqqplot(Mn44.m$IA)
ggqqplot(Mn44.t$IA)

ggqqplot(Mn10.i$IA)
ggqqplot(Mn10.m$IA)
ggqqplot(Mn10.t$IA)

ggqqplot(Bb55b.i$IA)
ggqqplot(Bb55b.m$IA)
ggqqplot(Bb55b.t$IA)

ggqqplot(Bb52.i$IA)
ggqqplot(Bb52.m$IA)
ggqqplot(Bb52.t$IA)

ggqqplot(Bb45.i$IA)
ggqqplot(Bb45.m$IA)
ggqqplot(Bb45.t$IA)

ggqqplot(Bb52b.i$IA)
ggqqplot(Bb52b.m$IA)
ggqqplot(Bb52b.t$IA)

      #Confirming linearity for inhalation duration 
out = dat
out = out[!is.na(out$inhaledur),]

out.i = out %>%
  filter(breath_type == "Initial")
out.m = out %>%
  filter(breath_type == "Middle")
out.t = out %>%
  filter(breath_type == "Terminal")

ggqqplot(out.i$inhaledur)
ggqqplot(out.m$inhaledur)
ggqqplot(out.t$inhaledur)

    #Testing for homogeneity of variance - integrated area. 
  #Mn44
sd(Mn44.i$IA)^2
sd(Mn44.m$IA)^2
sd(Mn44.t$IA)^2
  #Mn10
sd(Mn10.i$IA)^2 
sd(Mn10.m$IA)^2
sd(Mn10.t$IA)^2
  #Bb55b
sd(Bb55b.i$IA)^2
sd(Bb55b.m$IA)^2
sd(Bb55b.t$IA)^2
  #Bb52
sd(Bb52.i$IA)^2
sd(Bb52.m$IA)^2
sd(Bb52.t$IA)^2 
  #Bb45
sd(Bb45.i$IA)^2
sd(Bb45.m$IA)^2 
sd(Bb45.t$IA)^2 
  #Bb52b
sd(Bb52b.i$IA)^2
sd(Bb52b.m$IA)^2 
sd(Bb52b.t$IA)^2 

    #Testing for homogeneity of variance for inhalation duration
sd(out.i$inhaledur)^2 
sd(out.m$inhaledur)^2
sd(out.t$inhaledur)^2

# Hypothesis 1: IA, maximum area, and inhale duration vary by breath type, terminal greatest ---------
 
##Figure 2 -----------------------------------------------------------------------------------------
dat.c = read.csv("Inhale Curves Supplementary File 2.csv") #reads data for frame area over time data


dat.c <- dat.c %>%
  mutate(x = paste(Animal, Breath_code))%>%
  group_by(x) %>%
  mutate(norm_t = Time_value/(max(Time_value, na.rm = TRUE)), norm_a = Area/max(Area, na.rm = TRUE)) %>%
  ungroup()

flow <- read.csv("Inspiration Rate Supplementary File 3.csv") #reads data based on plots made by Sumich, 2001
flow <- flow %>%
  mutate(zero_t = time - 0.8975,
         norm_t = zero_t/max(zero_t), 
         flow_p = flow*-1, 
         flow_np = flow_p/max(flow_p))

#MN161117-10 panel
mean_I <- dat.c %>%
  filter(Animal == "mn161117-10", Breath_type == "Initial") %>%
  group_by(x)
mean_M <- dat.c %>%
  filter(Animal == "mn161117-10", Breath_type == "Middle") %>%
  group_by(x)
mean_T <- dat.c %>%
  filter(Animal == "mn161117-10", Breath_type == "Terminal") %>%
  group_by(x)

mn10 <- dat.c %>%
  filter(Animal == 'mn161117-10',
         Breath_type == "Initial" | Breath_type =="Middle" | Breath_type == "Terminal")%>%
  group_by(Breath_type)%>%
  ggplot(dat.c, mapping = aes(x = norm_t, y = norm_a))+
  geom_line(aes(color = Breath_type), alpha = 0.2, size = 1)+
  scale_y_continuous("",sec.axis = sec_axis(~., name = ""))+
  geom_smooth(flow, se = FALSE, mapping = aes(x = norm_t, y = flow_np), color = "grey40")+
  geom_smooth(mean_I, se = FALSE, mapping = aes(x = norm_t, y = norm_a, color ="#E69F00" ))+
  geom_smooth(mean_M, se = FALSE, mapping = aes(x = norm_t, y = norm_a, color = "#56B4E9"))+
  geom_smooth(mean_T, se = FALSE, mapping = aes(x = norm_t, y = norm_a, color = "#009E73"))+
  scale_color_manual(values = c("#E69F00", "#56B4E9", "#009E73","#E69F00", "#56B4E9", "#009E73"))+
  theme(legend.position = "none")+
  xlab("Normalized Inhalation Duration")+
  ylab("")+
  theme(axis.text.y = element_blank())

#Bb180304-45 panel
mean_I <- dat.c %>%
  filter(Animal == "bb180304-45", Breath_type == "Initial") %>%
  group_by(x)
mean_M <- dat.c %>%
  filter(Animal == "bb180304-45", Breath_type == "Middle") %>%
  group_by(x)
mean_T <- dat.c %>%
  filter(Animal == "bb180304-45", Breath_type == "Terminal") %>%
  group_by(x)


bb45 <- dat.c %>%
  filter(Animal == 'bb180304-45',
         Breath_type == "Initial" | Breath_type =="Middle" | Breath_type == "Terminal")%>%
  group_by(Breath_type)%>%
  ggplot(dat.c, mapping = aes(x = norm_t, y = norm_a))+
  geom_line(aes(color = Breath_type), alpha = 0.2, size = 1)+
  scale_y_continuous("Normalized Frame Area",sec.axis = sec_axis(~., name = ""))+
  geom_smooth(flow, se = FALSE, mapping = aes(x = norm_t, y = flow_np), color = "grey40")+
  geom_smooth(mean_I, se = FALSE, mapping = aes(x = norm_t, y = norm_a, color ="#E69F00" ))+
  geom_smooth(mean_M, se = FALSE, mapping = aes(x = norm_t, y = norm_a, color = "#56B4E9"))+
  geom_smooth(mean_T, se = FALSE, mapping = aes(x = norm_t, y = norm_a, color = "#009E73"))+
  scale_color_manual(values = c("#E69F00", "#56B4E9", "#009E73","#E69F00", "#56B4E9", "#009E73"))+
  theme(legend.position = "none")+
  xlab("")+
  ylab("Normalized Frame Area")+
  theme(axis.text.x = element_blank())

#Bb190224-52 panel
mean_I <- dat.c %>%
  filter(Animal == "bb190224-52", Breath_type == "Initial") %>%
  group_by(x)
mean_M <- dat.c %>%
  filter(Animal == "bb190224-52", Breath_type == "Middle") %>%
  group_by(x)
mean_T <- dat.c %>%
  filter(Animal == "bb190224-52", Breath_type == "Terminal") %>%
  group_by(x)

bb52 <- dat.c %>%
  filter(Animal == 'bb190224-52',
         Breath_type == "Initial" | Breath_type =="Middle" | Breath_type == "Terminal")%>%
  group_by(Breath_type)%>%
  ggplot(dat.c, mapping = aes(x = norm_t, y = norm_a))+
  geom_line(aes(color = Breath_type), alpha = 0.2, size = 1)+
  scale_y_continuous("",sec.axis = sec_axis(~., name = ""))+
  geom_smooth(flow, se = FALSE, mapping = aes(x = norm_t, y = flow_np), color = "grey40")+
  geom_smooth(mean_I, se = FALSE, mapping = aes(x = norm_t, y = norm_a, color ="#E69F00" ))+
  geom_smooth(mean_M, se = FALSE, mapping = aes(x = norm_t, y = norm_a, color = "#56B4E9"))+
  geom_smooth(mean_T, se = FALSE, mapping = aes(x = norm_t, y = norm_a, color = "#009E73"))+
  scale_color_manual(values = c("#E69F00", "#56B4E9", "#009E73","#E69F00", "#56B4E9", "#009E73"))+
  theme(legend.position = "none")+
  xlab("")+
  ylab("")+
  theme(axis.text.y = element_blank(), 
        axis.text.x = element_blank())

#Bb190228-55b panel
mean_I <- dat.c %>%
  filter(Animal == "bb190228-55b", Breath_type == "Initial") %>%
  group_by(x)
mean_M <- dat.c %>%
  filter(Animal == "bb190228-55b", Breath_type == "Middle") %>%
  group_by(x)
mean_T <- dat.c %>%
  filter(Animal == "bb190228-55b", Breath_type == "Terminal") %>%
  group_by(x)

bb55 <- dat.c %>%
  filter(Animal == 'bb190228-55b',
         Breath_type == "Initial" | Breath_type =="Middle" | Breath_type == "Terminal")%>%
  group_by(Breath_type)%>%
  ggplot(dat.c, mapping = aes(x = norm_t, y = norm_a))+
  geom_line(aes(color = Breath_type), alpha = 0.2, size = 1)+
  scale_y_continuous("",sec.axis = sec_axis(~., name = "Normalized Flow Rate"))+
  geom_smooth(flow, se = FALSE, mapping = aes(x = norm_t, y = flow_np), color = "grey40")+
  geom_smooth(mean_I, se = FALSE, mapping = aes(x = norm_t, y = norm_a, color ="#E69F00" ))+
  geom_smooth(mean_M, se = FALSE, mapping = aes(x = norm_t, y = norm_a, color = "#56B4E9"))+
  geom_smooth(mean_T, se = FALSE, mapping = aes(x = norm_t, y = norm_a, color = "#009E73"))+
  scale_color_manual(values = c("#E69F00", "#56B4E9", "#009E73","#E69F00", "#56B4E9", "#009E73"))+
  theme(legend.position = "none")+
  xlab("")+
  ylab("")+
  theme(axis.text.y = element_blank(),
        axis.text.x = element_blank())

#Bb190309-52 panel
mean_I <- dat.c %>%
  filter(Animal == "bb190309-52", Breath_type == "Initial") %>%
  group_by(x)
mean_M <- dat.c %>%
  filter(Animal == "bb190309-52", Breath_type == "Middle") %>%
  group_by(x)
mean_T <- dat.c %>%
  filter(Animal == "bb190309-52", Breath_type == "Terminal") %>%
  group_by(x)

bb52b <- dat.c %>%
  filter(Animal == 'bb190309-52',
         Breath_type == "Initial" | Breath_type =="Middle" | Breath_type == "Terminal")%>%
  group_by(Breath_type)%>%
  ggplot(dat.c, mapping = aes(x = norm_t, y = norm_a))+
  geom_line(aes(color = Breath_type), alpha = 0.2, size = 1)+
  scale_y_continuous("Normalized Frame Area",sec.axis = sec_axis(~., name = ""))+
  geom_smooth(flow, se = FALSE, mapping = aes(x = norm_t, y = flow_np), color = "grey40")+
  geom_smooth(mean_I, se = FALSE, mapping = aes(x = norm_t, y = norm_a, color ="#E69F00" ))+
  geom_smooth(mean_M, se = FALSE, mapping = aes(x = norm_t, y = norm_a, color = "#56B4E9"))+
  geom_smooth(mean_T, se = FALSE, mapping = aes(x = norm_t, y = norm_a, color = "#009E73"))+
  scale_color_manual(values = c("#E69F00", "#56B4E9", "#009E73","#E69F00", "#56B4E9", "#009E73"))+
  theme(legend.position = "none")+
  xlab("Normalized Inhalation Duration")+
  ylab("Normalized Frame Area")

#Mn180607-44 panel
mean_I <- dat.c %>%
  filter(Animal == "Mn180607-44", Breath_type == "Initial") %>%
  group_by(x)
mean_M <- dat.c %>%
  filter(Animal == "Mn180607-44", Breath_type == "Middle") %>%
  group_by(x)
mean_T <- dat.c %>%
  filter(Animal == "Mn180607-44", Breath_type == "Terminal") %>%
  group_by(x)

mn44 <- dat.c %>%
  filter(Animal == 'Mn180607-44',
         Breath_type == "Initial" | Breath_type =="Middle" | Breath_type == "Terminal")%>%
  group_by(Breath_type)%>%
  ggplot(dat.c, mapping = aes(x = norm_t, y = norm_a))+
  geom_line(aes(color = Breath_type), alpha = 0.2, size = 1)+
  scale_y_continuous("",sec.axis = sec_axis(~., name = "Normalized Flow Rate"))+
  geom_smooth(flow, se = FALSE, mapping = aes(x = norm_t, y = flow_np), color = "grey40")+
  geom_smooth(mean_I, se = FALSE, mapping = aes(x = norm_t, y = norm_a, color ="#E69F00" ))+
  geom_smooth(mean_M, se = FALSE, mapping = aes(x = norm_t, y = norm_a, color = "#56B4E9"))+
  geom_smooth(mean_T, se = FALSE, mapping = aes(x = norm_t, y = norm_a, color = "#009E73"))+
  scale_color_manual(values = c("#E69F00", "#56B4E9", "#009E73","#E69F00", "#56B4E9", "#009E73"))+
  theme(legend.position = "none")+
  xlab("Normalized Inhalation Duration")+
  ylab("")+
  theme(axis.text.y = element_blank())

ggarrange(bb45, bb52, bb55, bb52b, mn10, mn44, labels = c("bb180304-45","bb190224-52", "bb190228-55b","bb190309-52", "mn161117-10","mn180607-44"), ncol = 3, nrow = 2, common.legend = TRUE, legend = "right")
ggsave("figure 2.pdf", height = 240, width = 425, units = "mm")

##Figure 3 -------------------------------------------------------------------------------------------
g <- dat %>% 
  fill(individualID) %>%
  rename(`Normalized Integrated Area` = SIA,
         `Inhalation Duration (s)` = inhaledur, 
         `Normalized Maximum Nares Expansion` = NMA) %>% 
  pivot_longer(cols = c("Normalized Integrated Area", "Inhalation Duration (s)", "Normalized Maximum Nares Expansion"),
               names_to = "response",
               values_to = "value") %>% 
  filter(breath_type == "Initial"| breath_type == "Middle"| breath_type == "Terminal") %>%
  ggplot(aes(x = breath_type, y = value, fill = individualID, na.rm = TRUE)) +
  geom_boxplot(na.rm = TRUE) +
  facet_wrap(vars(response), ncol = 1, scales = "free_y", strip.position = "left") +
  theme_minimal(base_size = 14) +
  theme(axis.title = element_blank(),
        legend.position = "right",
        strip.placement = "outside")+
  labs(fill = 'Individual ID')+
  scale_fill_manual(values = c("lightblue1", "steelblue4", "seagreen",  '#44AA99', "darkgoldenrod1", "gold1"))
g
ggsave("Figure 3.svg", height = 300, width = 350, units = "mm")

# GLMM Inhalation Duration
id_lme<- glmmTMB(inhaledur ~ breath_type + (1|individualID), data = dat, family = Gamma(link = "log"))
summary(id_lme) #provides AIC and Log Likelihood
predict2 <- ggpredict(id_lme, terms = "breath_type [all]") #obtain confidence intervals per predictor category
car::Anova(id_lme) #overall fixed effects inference (p-values)

marginal=lsmeans(id_lme, ~breath_type) #finds the least squared means
as.data.frame(marginal)$breath_type #Lists the levels 

#Initial vs. Terminal
contr = list("Initial vs Terminal" = c(-1,0,1))
contrast(marginal,contr)

#Initial vs. Middle
contr = list("Initial vs Middle" = c(-1,1,0))
contrast(marginal,contr)

#Terminal vs. Middle
contr = list("Terminal vs Middle" = c(0,1,-1))
contrast(marginal,contr)

# GLMM sIA
sia_lme <- glmmTMB(SIA ~ breath_type + (1|individualID), data = mutate(dat, SIA = pmin(SIA, 0.9999)), family = beta_family(link = "logit"))
summary(sia_lme)
predict3 <- ggpredict(sia_lme, terms = "breath_type")
car::Anova(sia_lme)

marginal=lsmeans(sia_lme, ~breath_type) #finds the least squared means
as.data.frame(marginal)$breath_type #Lists the levels 

  #Initial vs. Terminal
contr = list("Initial vs Terminal" = c(-1,0,1))
contrast(marginal,contr)

  #Initial vs. Middle
contr = list("Initial vs Middle" = c(-1,1,0))
contrast(marginal,contr)

  #Terminal vs. Middle
contr = list("Terminal vs Middle" = c(0,1,-1))
contrast(marginal,contr)

  # GLMM maximum nares expansion
area_lme<- glmmTMB(NMA ~ breath_type + (1|individualID), data = mutate(dat, NMA = pmin(NMA, 0.9999)), family = beta_family(link = "logit"))
summary(area_lme)
predict4 <- ggpredict(area_lme, terms = "breath_type")
car::Anova(area_lme)

marginal=lsmeans(area_lme, ~ breath_type) #finds the least squared means
as.data.frame(marginal)$breath_type #Lists the levels 

  #Initial vs. Terminal
contr = list("Initial vs Terminal" = c(-1,0,1))
contrast(marginal,contr)

  #Initial vs. Middle
contr = list("Initial vs Middle" = c(-1,1,0))
contrast(marginal,contr)

  #Terminal vs. Middle
contr = list("Terminal vs Middle" = c(0,1,-1))
contrast(marginal,contr)

  ##Table 4 -----------------------------------------------------------------------------------------
dat.summary <- dat %>% 
  group_by(individualID, breath_type) %>%
  filter(breath_type == "Initial"| breath_type == "Middle"| breath_type == "Terminal") %>%
  summarise(mean.max = mean(NMA, na.rm = TRUE),
            sd.max = sd(NMA, na.rm = TRUE),
            n.max = sum(!is.na(NMA)),
            mean.IA = mean(SIA, na.rm = TRUE),
            sd.IA = sd(SIA, na.rm = TRUE),
            n.IA = sum(!is.na(SIA)),
            mean.dur = mean(inhaledur, na.rm = TRUE), 
            sd.dur = sd(inhaledur, na.rm = TRUE), 
            n.dur = sum(!is.na(inhaledur))
            )

### Maximum nares expansion vs. inhale duration 
  #Model for max area vs. inhale duration
mod <- glmmTMB(NMA ~ inhaledur + species + (1|individualID), 
               data = mutate(dat, NMA = pmin(NMA, 0.9999)), 
               family = beta_family(link = "logit"))
summary(mod)
confint(mod, level = 0.95, method = "wald", full = TRUE) #finds the confidence intervals

  ##Figure 4 -----------------------------------------------------------------------------------------
predict1 <- ggpredict(mod, 
                     terms = c("inhaledur [all]", "species")) %>% 
  rename(species = group,
         inhaledur = x) %>% 
  filter(species == "mn" | inhaledur < 1.1)

predict1 %>% group_by(species) %>% summarise(m = median(inhaledur)) #used to find the slope at the median for reported effect sizes

area_InDur <- ggplot(dat, aes(inhaledur, NMA)) +
  geom_point(aes(color = breath_type), shape = 19, alpha = 0.5, size = 1.2) +
  geom_line(aes(y = predicted), predict1, size = 0.6) +
  facet_grid(cols = vars(species), scales = "free_x") +
  expand_limits(x = 0, y = 0) +
  ylab("Normalized Maximum Nares Area") + 
  xlab("Inhalation Duration (s)")+
  labs(color = "Breath Type")+
  theme_minimal() +
  scale_color_manual(values = c("#E69F00", "#56B4E9", "#009E73"))+
  theme(legend.position = "right")

ggsave("Figure 4.pdf", plot = area_InDur,
       height = 150, width = 200, units = "mm")

# Hypothesis 2: Dive Parameters --------------------------------------------------------------------
  #Sums of all breath durations and IA
dat2 <- read_csv("E:/Nares expansion and breath variability/Paper/Revisions for PeerJ/Final Submission Docs/Revised Analysis Files/Figure 5 Supplementary File 4.csv")

dat2 <- dat2 %>% #removes surface intervals where the inhale duration for one breath was NA
  group_by(individualID, surface_num) %>%
  mutate(any_na = any(is.na(inhaledur))) %>%
  filter(!any_na)

dat.sum <- dat2 %>% 
  group_by(individualID, surface_num) %>%
  summarise(species = unique(species), 
            breath.n = max(breath_num, na.rm = TRUE),
            sum.dur = sum(inhaledur, na.rm = TRUE), 
            prev.dur = max(prev_divedur, na.rm = TRUE), 
            follow.dur = max(following_divedur, na.rm = TRUE))
 
dat.no.T <- dat2 %>% #This isolates just the max number of lunges from the previous dive (from the initial breath)
  filter(breath_type != "Terminal") %>%
  group_by(individualID, surface_num) %>%
  summarise(prev.lunge.1 = max(lungenum, na.rm = TRUE))


dat.sum['prev.lunge'] = dat.no.T['prev.lunge.1'] #adds the previous lunges to the summary dataframe

dat.no.I <- dat2 %>% #This isolates just the max number of lunges from the following dive (from the terminal breath)
  filter(breath_type != "Initial") %>%
  group_by(individualID, surface_num) %>%
  summarise(follow.lunge.1 = max(lungenum, na.rm = TRUE))

dat.sum['follow.lunge'] = dat.no.I['follow.lunge.1']

#LMEM Testing (linearity and homogeneity of variance)
Mn44 = dat.sum %>%
  filter(individualID == "mn180607-44")
Mn10 = dat.sum %>% 
  filter(individualID == "mn161117-10")
Bb55b = dat.sum %>%
  filter(individualID == "bb190228-55b")
Bb52 = dat.sum %>%
  filter(individualID == "bb190309-52")
Bb45 = dat.sum %>%
  filter(individualID == "bb180304-45")
Bb52b = dat.sum %>%
  filter(individualID == "bb190224-52")
 
 #Linearity -  mix of normal and non-normal distributions. Further confirms the use of a generalized model
dat.sum$follow.dur <- as.numeric(dat.sum$follow.dur)
dat.sum$prev.dur <- as.numeric(dat.sum$prev.dur)

ggqqplot(Bb45$sum.IA)
shapiro.test(Bb45$sum.IA)
ggqqplot(Bb52$sum.IA)
shapiro.test(Bb52$sum.IA)
ggqqplot(Bb52b$sum.IA)
shapiro.test(Bb52b$sum.IA)
ggqqplot(Bb55b$sum.IA)
shapiro.test(Bb55b$sum.IA)
ggqqplot(Mn10$sum.IA)
shapiro.test(Mn10$sum.IA)
ggqqplot(Mn44$sum.IA)
shapiro.test(Mn44$sum.IA)

#Homogeneity of variance 
sd(dat.sum$sum.dur)

#Models - critical p value is 0.0125 (accounts for the 4 hypotheses)
#Dive Duration - Previous
id_dur2 <- glmmTMB(sum.dur ~ poly(prev.dur, 2) + (1|individualID) + (1|species), data = dat.sum, family = Gamma(link = "log"))
summary(id_dur2) 
confint(id_dur2, level = 0.95, method = "wald", full = TRUE)

predict5 <- ggpredict(id_dur2, terms = c("prev.dur [all]")) #used to find the slope at the median for reported effect sizes
predict5 %>% summarise(m = median(x)) 

#Number of Lunges - Previous 
id_lunge2 <- glmmTMB(sum.dur ~ poly(prev.lunge, 2) + (1|individualID)+ (1|species), data = dat.sum, family = Gamma(link = "log"))
summary(id_lunge2) 
confint(id_lunge2, level = 0.95, method = "wald", full = TRUE)

predict6 <- ggpredict(id_lunge2, terms = c("prev.lunge [all]")) #used to find the slope at the median for reported effect sizes
predict6 %>% summarise(m = median(x)) 

#Dive Duration - following
id_dur2 <- glmmTMB(sum.dur ~ poly(follow.dur, 2) + (1|individualID)+ (1|species), data = dat.sum,family = Gamma(link = "log"))
summary(id_dur2) 
confint(id_dur2, level = 0.95, method = "wald", full = TRUE)

predict7 <- ggpredict(id_dur2, terms = c("follow.dur [all]")) #used to find the slope at the median for reported effect sizes
predict7 %>% summarise(m = median(x))

#Number of Lunges - following 
id_lunge2 <- glmmTMB(sum.dur ~ poly(follow.lunge, 2) + (1|individualID)+ (1|species), data = dat.sum, family = Gamma(link = "log"))
summary(id_lunge2) 
confint(id_lunge2, level = 0.95, method = "wald", full = TRUE)

predict8 <- ggpredict(id_lunge2, terms = c("follow.lunge [all]")) #used to find the slope at the median for reported effect sizes
predict8 %>% summarise(m = median(x))

#Dive duration & lunges - following
id_dur_lunge2 <- glmmTMB(sum.dur ~ poly(follow.dur, 2) + poly(follow.lunge, 2) + (1|individualID) + (1|species), data = dat.sum, family = Gamma(link = "log"))
summary(id_dur_lunge2)
confint(id_dur_lunge2, level = 0.95, method = "wald", full = TRUE) #finds the confidence intervals

predict9 <- ggpredict(id_dur_lunge2, terms = c("follow.dur [all]")) #used to find the slope at the median for reported effect sizes
predict9 %>% summarise(m = median(x))

  ##Model validation --------------------------------------------------------------------------------

# check residuals
par(mfrow=c(2,2),mar=c(6,5,6,3))
qqnorm(resid(id_dur_lunge2))
qqline(resid(id_dur_lunge2))
# qq.gam(m,cex=1,pch=20)
hist(residuals(id_dur_lunge2), xlab="Residuals", main="Histogram \nof residuals")
observed.y <- dat.sum$follow.dur
plot(fitted(id_dur_lunge2), observed.y, pch=20, xlab = "Fitted Values",
     ylab = "Observations", main = "Observations \nvs. Fitted Values")
acf(resid(id_dur_lunge2),lag.max=200, 
    main="Temporal \nautocorrelation")

# plot response curves
?plot_model
plot_model(id_dur_lunge2, type = "est", sort.est = TRUE,     # plot x variables with pvalues
           show.values = TRUE, value.offset = .3)                                # plot random effect
plot_model(id_dur_lunge2, type = "pred", terms = c("follow.lunge[all]"))       # plot X1 (following dive duration) vs Y
plot_model(id_dur_lunge2, type = "pred", terms = c("follow.lunge", "individualID", "species"), ci.lvl = NA) # plot X1 (following dive duration) vs Y with random effects (ID and spp)


##Figure 5 - total inhale duration -----------------------------------------------------------------
dat.sum <- dat.sum %>% 
  mutate(
    cat = case_when(
      follow.lunge == 0 ~ "Non-Foraging",
      follow.lunge < 5 & species == "bb" ~ "Moderate",
      follow.lunge < 3 & species == "mn" ~ "Moderate",
      TRUE ~ "High"
    ),
    cat = factor(cat, levels = c("Non-Foraging", "Moderate", "High"))
  )

inhale_grid <- expand_grid(
  follow.dur = seq(0, 
                   max(dat.sum$follow.dur, na.rm = TRUE), 
                   length.out = 20),
  cat = c("Non-Foraging", "Moderate", "High"),
  species = c("bb", "mn")
) %>% 
  mutate(individualID = "new",
         follow.lunge = case_when(
           cat == "Non-Foraging" ~ 0,
           cat == "Moderate" & species == "bb" ~ 2.5,
           cat == "Moderate" & species == "mn" ~ 1.5,
           cat == "High" & species == "bb" ~ 6.5
         ),
         cat = factor(cat, levels = c("Non-Foraging", "Moderate", "High"))) %>% 
  filter(!(cat == "High" & species == "mn"))

inhale_predictions <- inhale_grid %>% 
  mutate(sum.dur = predict(id_dur_lunge2, 
                           newdata = inhale_grid, 
                           type = "response",
                           allow.new.levels = TRUE,
                           re.form = NA),
         sum.dur.se = predict(id_dur_lunge2, 
                              newdata = inhale_grid, 
                              type = "response",
                              allow.new.levels = TRUE,
                              re.form = NA,
                              se.fit = TRUE)[[2]])

dur_ID <- dat.sum %>%
  ggplot(aes(x = follow.dur, y = sum.dur, color = cat)) +
  geom_point(na.rm = TRUE, shape = 20, size = 3, alpha = 0.65, show.legend = TRUE) +
  geom_line(data = inhale_predictions) +
  geom_line(aes(y = sum.dur - 1.96 * sum.dur.se), 
            inhale_predictions, 
            linetype = "dashed") +
  geom_line(aes(y = sum.dur + 1.96 * sum.dur.se), 
            inhale_predictions, 
            linetype = "dashed") +
  facet_grid(rows = vars(species),
             cols = vars(cat),
             scales = "free_x")+
  expand_limits(x = 0, y = 0)+
  ylab("Total Inhale Duration (s)") + 
  xlab("Upcoming Dive Duration (s)")+
  scale_color_manual(values = c(`Non-Foraging` = "#E69F00", 
                                Moderate = "#56B4E9",
                                High = "#009E73")) +
  labs(color = "") +
  theme(axis.title.x = element_blank(),
        axis.text.x = element_blank(),
        legend.position = "none")
dur_ID

#Dive duration & lunges - breath count
#Previous Dive Metrics
breath_dur_lunge2.p <- glmmTMB(breath.n ~ poly(prev.dur, 2) + poly(prev.lunge, 2) + (1|individualID) + (1|species), data = dat.sum, family = compois(link = "log"))
summary(breath_dur_lunge2.p)
confint(breath_dur_lunge2.p, level = 0.95, method = "wald", full = TRUE)

predict10 <- ggpredict(breath_dur_lunge2.p, terms = c("prev.dur [all]")) #used to find the slope at the median for reported effect sizes
predict10 %>% summarise(m = median(x))

#Upcoming Dive Metrics
breath_dur_lunge2.u <- glmmTMB(breath.n ~ poly(follow.dur, 2) + poly(follow.lunge, 2) + (1|individualID) + (1|species), data = dat.sum, family = compois(link = "log"))
summary(breath_dur_lunge2.u)
confint(breath_dur_lunge2.u, level = 0.95, method = "wald", full = TRUE)

predict11 <- ggpredict(breath_dur_lunge2.u, terms = c("follow.dur [all]")) #used to find the slope at the median for reported effect sizes
predict11 %>% summarise(m = median(x))

# check residuals
par(mfrow=c(2,2),mar=c(6,5,6,3))
qqnorm(resid(breath_dur_lunge2.u))
qqline(resid(breath_dur_lunge2.u))
# qq.gam(m,cex=1,pch=20)
hist(residuals(breath_dur_lunge2.u), xlab="Residuals", main="Histogram \nof residuals")
observed.y <- dat.sum$follow.dur
plot(fitted(breath_dur_lunge2.u), observed.y, pch=20, xlab = "Fitted Values",
     ylab = "Observations", main = "Observations \nvs. Fitted Values")
acf(resid(id_dur_lunge2.u),lag.max=200, 
    main="Temporal \nautocorrelation") 

# plot response curves
?plot_model
plot_model(breath_dur_lunge2.u, type = "re", sort.est = TRUE,     # plot x variables with pvalues
           show.values = TRUE, value.offset = .3)
plot_model(breath_dur_lunge2.u, type = "re")                                  # plot random effect
plot_model(breath_dur_lunge2.u, type = "pred", terms = c("follow.lunge[all]"))       # plot X1 (following dive duration) vs Y
plot_model(breath_dur_lunge2.u, type = "pred", terms = c("follow.dur[all]","species")) # plot X1 (following dive duration) vs Y with random effects (ID and spp)

#Figure 5b - breath count
count_grid <- expand_grid(
  follow.dur = seq(0, 
                   max(dat.sum$follow.dur, na.rm = TRUE), 
                   length.out = 20),
  cat = c("Non-Foraging", "Moderate", "High"),
  species = c("bb", "mn")
) %>% 
  mutate(individualID = "new",
         follow.lunge = case_when(
           cat == "Non-Foraging" ~ 0,
           cat == "Moderate" & species == "bb" ~ 2.5,
           cat == "Moderate" & species == "mn" ~ 1.5,
           cat == "High" & species == "bb" ~ 6.5
         ),
         cat = factor(cat, levels = c("Non-Foraging", "Moderate", "High"))) %>% 
  filter(!(cat == "High" & species == "mn"))

count_predictions <- count_grid %>% 
  mutate(breath.n = predict(breath_dur_lunge2.p, 
                           newdata = count_grid, 
                           type = "response",
                           allow.new.levels = TRUE,
                           re.form = NA),
         breath.n.se = predict(breath_dur_lunge2.p, 
                              newdata = count_grid, 
                              type = "response",
                              allow.new.levels = TRUE,
                              re.form = NA,
                              se.fit = TRUE)[[2]])

count_dur <- dat.sum %>%
  ggplot(aes(x = follow.dur, y = breath.n, color = cat)) +
  geom_point(na.rm = TRUE, shape = 20, size = 3, alpha = 0.65, show.legend = TRUE) +
  geom_line(data = count_predictions) +
  geom_line(aes(y = breath.n - 1.96 * breath.n.se), 
            count_predictions, 
            linetype = "dashed") +
  geom_line(aes(y = breath.n + 1.96 * breath.n.se), 
            count_predictions, 
            linetype = "dashed") +
  facet_grid(rows = vars(species),
             cols = vars(cat),
             scales = "free_x")+
  expand_limits(x = 0, y = 0)+
  ylab("Breath Count") + 
  xlab("Upcoming Dive Duration (s)")+
  scale_color_manual(values = c(`Non-Foraging` = "#E69F00", 
                                Moderate = "#56B4E9",
                                High = "#009E73")) +
  labs(color = "") +
  theme(legend.position = "none")
count_dur

ggarrange(dur_ID, count_dur, common.legend = TRUE, legend = "none", nrow = 2)
ggsave("Figure 5.svg", height = 290, width = 240, units = "mm")
